# Supplementary material for: Acinetobacter baumannii Virulence Traits: A Comparative Study of a Novel Sequence Type with Other Italian Endemic International Clones
Source: Front Microbiol. 2017 Oct 12;8:1977. doi: 10.3389/fmicb.2017.01977 (PMC5643476; doi:10.3389/fmicb.2017.01977)
Supplement: Supplementary file 2 [file Table_2.XLSX]

## Sheet: Protein Summary 1%FDR
Table S2. Proteins identified with at least 99% confidence and at least four peptides with 95% confidence.
Gel slice #	Strain	N	Unused	Total	%Cov	%Cov(50)	%Cov(95)	Peptides(95%)	Protein name	Accession	Gene name	MW (Da)	GO Molecular function	GO Biological process	GO Cellular component	Pfam
1	ATCC 17978 (ST77)	1	185.82	185.82	88.63	88.63	87.29	469	Putative porin (99% identical to 34 kDa Outer Membrane Protein)	A0A1E3M9X1	BGC29_11525	30259.3			integral component of membrane
		2	56.67	56.67	86.4	84.19	82.35	62	IncI1plasmid conjugative transfer protein TraI	A0A090C2L9	traI	31016.4
		3	31.42	31.42	50.56	47.19	46.63	31	Outer membrane protein A	W6SC34	ompA	36270.3			cell outer membrane, integral component of membrane	OMP_b-brl;OmpA
		4	31.1	31.42	75.56	70.74	66.3	22	Site-determining protein	V5VG33	minD	29953.2	ATP binding	cell division		CbiA
		5	29.54	29.54	58.9	58.9	58.9	20	NLPA lipoprotein	A0A1E3M8B2	BGC29_13840	29780.9
		6	22.6	22.6	55.67	40.55	40.55	12	Elongation factor Ts	V5VAW7	tsf	30710.2	binding;nucleic acid binding;RNA binding;translation elongation factor activity;translation factor activity, nucleic acid binding		cell part;cytoplasm	EF_TS;UBA
		7	20.62	20.62	74.4	61.2	55.2	12	30S ribosomal protein S3	V5V9N0	rpsC	27921.4	binding;mRNA binding;nucleic acid binding;RNA binding;rRNA binding;structural constituent of ribosome;structural molecule activity	biosynthetic process;cellular metabolic process;cellular process;macromolecule metabolic process;metabolic process;primary metabolic process;protein metabolic process;translation	cell part;macromolecular complex;ribonucleoprotein complex;small ribosomal subunit	KH_2;Ribosomal_S3_C
		8	20.09	20.09	41.94	41.94	41.94	15	Electron transfer flavoprotein subunit alpha	X2KZW3	etfA	31509	binding;coenzyme binding;cofactor binding;electron carrier activity;flavin adenine dinucleotide binding			ETF;ETF_alpha
		9	18.99	18.99	57.79	54.75	54.75	17	DNA-binding protein	V5VGI9	AB988_1829	28987	binding;DNA binding;nucleic acid binding		integral component of membrane	DUF4115;HTH_25
		10	13.93	13.93	54.33	47.6	32.21	10	30S ribosomal protein S4	V5V961	rpsD	23268.7	binding;nucleic acid binding;RNA binding;rRNA binding;structural constituent of ribosome;structural molecule activity	biosynthetic process;cellular metabolic process;cellular process;macromolecule metabolic process;metabolic process;primary metabolic process;protein metabolic process;translation	cell part;macromolecular complex;ribonucleoprotein complex;small ribosomal subunit	Ribosomal_S4;S4
		11	12.24	12.24	40.09	38.68	37.26	7	50S ribosomal protein L3	V5V9M8	rplC	22479.6	binding;nucleic acid binding;RNA binding;rRNA binding;structural constituent of ribosome;structural molecule activity	biosynthetic process;cellular metabolic process;cellular process;macromolecule metabolic process;metabolic process;primary metabolic process;protein metabolic process;translation	cell part;intracellular non-membrane-bounded organelle;intracellular organelle;macromolecular complex;organelle;ribonucleoprotein complex;ribosome	Ribosomal_L3
		12	11.27	11.27	54.8	41.2	30.4	8	30S ribosomal protein S2	V5VBC2	rpsB	27642.3	structural constituent of ribosome;structural molecule activity	biosynthetic process;cellular metabolic process;cellular process;macromolecule metabolic process;metabolic process;primary metabolic process;protein metabolic process;translation	cell part;macromolecular complex;ribonucleoprotein complex;small ribosomal subunit	Ribosomal_S2
		13	10.97	10.97	41.28	37.92	28.52	6	Acetyl-coenzyme A carboxylase carboxyl transferase subunit beta	V5VA37	accD	32972.1	acetyl-CoA carboxylase activity;adenyl nucleotide binding;adenyl ribonucleotide binding;ATP binding;binding;catalytic activity;CoA carboxylase activity;ligase activity;ligase activity, forming carbon-carbon bonds;nucleotide binding;purine nucleotide binding;purine ribonucleoside triphosphate binding;purine ribonucleotide binding;ribonucleotide binding;transferase activity	biosynthetic process;cellular ketone metabolic process;cellular lipid metabolic process;cellular metabolic process;cellular process;lipid metabolic process;metabolic process;organic acid metabolic process;primary metabolic process;small molecule metabolic process	acetyl-CoA carboxylase complex;cell part;macromolecular complex;protein complex	Carboxyl_trans
		14	10.82	10.82	34.55	18.18	15.84	6	Outer membrane protein assembly factor BamD	U1TM53	bamD	40724.2
		15	10.75	10.75	66.99	44.5	44.5	8	FHA domain-containing protein	A0A1E3M6L8	BGC29_19060	23205.3
		16	10.18	10.18	45.42	37.32	26.76	6	Cell division protein FtsQ	V5VAD8	ftsQ	32204.5		cellular component assembly;cellular component organization;cellular process;cytokinesis;reproduction	cell division site;cell part	FtsQ;POTRA_1
		17	8.49	8.49	69.66	50	41.57	6	50S ribosomal protein L5	V5VB41	rplE	20020.4	binding;nucleic acid binding;RNA binding;rRNA binding;structural constituent of ribosome;structural molecule activity;tRNA binding	biosynthetic process;cellular metabolic process;cellular process;macromolecule metabolic process;metabolic process;primary metabolic process;protein metabolic process;translation	cell part;intracellular non-membrane-bounded organelle;intracellular organelle;macromolecular complex;organelle;ribonucleoprotein complex;ribosome	Ribosomal_L5;Ribosomal_L5_C
		18	8.37	8.37	44.07	38.42	33.9	7	50S ribosomal protein L6	U1VW49	rplF	19097
		19	8.21	8.21	14.67	10.46	10.46	6	TonB-dependent siderophore receptor	L9P6R3	ACINNAV57_0503	80054.4			cell outer membrane, integral component of membrane
		20	8	8	36	30	26.8	5	Uncharacterized protein	V5VCK7	AB895_3750	27735.4
		21	7.84	7.84	15.86	13.27	13.27	4	Membrane protein	A0A0B2XZJ2	NT90_01015	32933.5				DUF808
		22	7.77	7.03	40.45	31.07	19.09	4	Metallo-beta-lactamase superfamily protein	A0A009GZE7	J517_2639	34198.8
		23	7.44	7.44	41.67	33.33	33.33	6	ATP synthase subunit b	V5VHG5	atpF	16990.4	cation transmembrane transporter activity;hydrogen ion transmembrane transporter activity;hydrogen ion transporting ATP synthase activity, rotational mechanism;inorganic cation transmembrane transporter activity;ion transmembrane transporter activity;monovalent inorganic cation transmembrane transporter activity;substrate-specific transmembrane transporter activity;substrate-specific transporter …	biosynthetic process;cellular metabolic process;cellular nitrogen compound metabolic process;cellular process;establishment of localization;heterocycle metabolic process;hydrogen transport;ion transport;metabolic process;nitrogen compound metabolic process;nucleobase-containing compound metabolic process;nucleobase-containing small molecule metabolic process;nucleotide metabolic process;primary m…	cell part;macromolecular complex;membrane;plasma membrane;protein complex	ATP-synt_B
		24	7.16	7.16	32.47	29.44	24.68	5	50S ribosomal protein L1	V5VH86	rplA	23856.5	binding;nucleic acid binding;RNA binding;rRNA binding;structural constituent of ribosome;structural molecule activity;tRNA binding	biological regulation;biosynthetic process;cellular metabolic process;cellular process;macromolecule metabolic process;metabolic process;primary metabolic process;protein metabolic process;regulation of translation;translation	cell part;macromolecular complex;ribonucleoprotein complex	Ribosomal_L1
		25	7.07	7.07	42.97	42.97	37.5	5	30S ribosomal protein S11	V5V9J7	rpsK	13534.5	binding;nucleic acid binding;RNA binding;rRNA binding;structural constituent of ribosome;structural molecule activity	biosynthetic process;cellular metabolic process;cellular process;macromolecule metabolic process;metabolic process;primary metabolic process;protein metabolic process;translation	cell part;intracellular non-membrane-bounded organelle;intracellular organelle;macromolecular complex;organelle;ribonucleoprotein complex;ribosome	Ribosomal_S11
		27	6.61	6.61	23.27	21.66	11.98	4	Uncharacterized protein	N9LF65	F911_00920	44197
		30	5.96	5.96	23.96	18.06	15.28	4	Enoyl-[acyl-carrier-protein] reductase [NADH]	V5VH25	fabI	31016.8	catalytic activity;enoyl-[acyl-carrier-protein] reductase (NADH) activity;fatty acid synthase activity;oxidoreductase activity;oxidoreductase activity, acting on the CH-CH group of donors;oxidoreductase activity, acting on the CH-CH group of donors, NAD or NADP as acceptor;transferase activity;transferase activity, transferring acyl groups;transferase activity, transferring acyl groups other than…	biosynthetic process;cellular ketone metabolic process;cellular lipid metabolic process;cellular metabolic process;cellular process;lipid metabolic process;metabolic process;organic acid metabolic process;primary metabolic process;small molecule metabolic process
		33	5.34	5.34	43.75	33.59	33.59	4	30S ribosomal protein S9	V5VBA5	rpsI	14259.6	structural constituent of ribosome;structural molecule activity	biosynthetic process;cellular metabolic process;cellular process;macromolecule metabolic process;metabolic process;primary metabolic process;protein metabolic process;translation	cell part;intracellular non-membrane-bounded organelle;intracellular organelle;macromolecular complex;organelle;ribonucleoprotein complex;ribosome	Ribosomal_S9
	#237 (ST632)	1	29.37	29.37	30.43	29.77	29.77	30	Uncharacterized protein	S3TQE2	F910_00193	30235.3
		2	19.86	19.86	33.33	31.48	28.15	12	Site-determining protein	V5VG33	minD	29953.2	adenyl nucleotide binding;adenyl ribonucleotide binding;ATP binding;ATPase activity;binding;catalytic activity;hydrolase activity;hydrolase activity, acting on acid anhydrides;hydrolase activity, acting on acid anhydrides, in phosphorus-containing anhydrides;nucleoside-triphosphatase activity;nucleotide binding;purine nucleotide binding;purine ribonucleoside triphosphate binding;purine ribonucleo…	cellular process		CbiA
		3	18	18	25	25	25	15	Outer membrane protein A	W6SC34	ompA	36270.3			cell part;membrane	OMP_b-brl;OmpA
		4	13.6	13.6	53.85	38.94	27.4	6	30S ribosomal protein S4	V5V961	rpsD	23268.7	binding;nucleic acid binding;RNA binding;rRNA binding;structural constituent of ribosome;structural molecule activity	biosynthetic process;cellular metabolic process;cellular process;macromolecule metabolic process;metabolic process;primary metabolic process;protein metabolic process;translation	cell part;macromolecular complex;ribonucleoprotein complex;small ribosomal subunit	Ribosomal_S4;S4
		5	12.52	12.52	28.83	26.28	22.26	6	50S ribosomal protein L2	V5V9H7	rplB	30279.9	binding;catalytic activity;nucleic acid binding;RNA binding;rRNA binding;structural constituent of ribosome;structural molecule activity;transferase activity	biosynthetic process;cellular metabolic process;cellular process;macromolecule metabolic process;metabolic process;primary metabolic process;protein metabolic process;translation	cell part;macromolecular complex;ribonucleoprotein complex	Ribosomal_L2;Ribosomal_L2_C
		6	11.99	11.99	23.71	20.62	20.62	7	Elongation factor Ts	V5VAW7	tsf	30710.2	binding;nucleic acid binding;RNA binding;translation elongation factor activity;translation factor activity, nucleic acid binding		cell part;cytoplasm	EF_TS;UBA
		7	10.19	10.19	23.83	20.81	17.45	6	Acetyl-coenzyme A carboxylase carboxyl transferase subunit beta	V5VA37	accD	32972.1	acetyl-CoA carboxylase activity;adenyl nucleotide binding;adenyl ribonucleotide binding;ATP binding;binding;catalytic activity;CoA carboxylase activity;ligase activity;ligase activity, forming carbon-carbon bonds;nucleotide binding;purine nucleotide binding;purine ribonucleoside triphosphate binding;purine ribonucleotide binding;ribonucleotide binding;transferase activity	biosynthetic process;cellular ketone metabolic process;cellular lipid metabolic process;cellular metabolic process;cellular process;lipid metabolic process;metabolic process;organic acid metabolic process;primary metabolic process;small molecule metabolic process	acetyl-CoA carboxylase complex;cell part;macromolecular complex;protein complex	Carboxyl_trans
		8	10.02	10.02	25.68	23.29	23.29	6	Uncharacterized protein	U1U0U3	N173_15505	29706.9
		9	7.16	7.16	24.4	19.6	16.8	5	30S ribosomal protein S3	V5V9N0	rpsC	27921.4	binding;mRNA binding;nucleic acid binding;RNA binding;rRNA binding;structural constituent of ribosome;structural molecule activity	biosynthetic process;cellular metabolic process;cellular process;macromolecule metabolic process;metabolic process;primary metabolic process;protein metabolic process;translation	cell part;macromolecular complex;ribonucleoprotein complex;small ribosomal subunit	KH_2;Ribosomal_S3_C
		13	4.72	4.72	16.97	11.07	11.07	4	Serine O-acetyltransferase	V5VDW2	cysE	29877	acetyltransferase activity;catalytic activity;O-acetyltransferase activity;O-acyltransferase activity;serine O-acetyltransferase activity;serine O-acyltransferase activity;transferase activity;transferase activity, transferring acyl groups;transferase activity, transferring acyl groups other than amino-acyl groups	amine metabolic process;biosynthetic process;cellular amino acid metabolic process;cellular ketone metabolic process;cellular metabolic process;cellular nitrogen compound metabolic process;cellular process;metabolic process;nitrogen compound metabolic process;organic acid metabolic process;primary metabolic process;small molecule metabolic process;sulfur compound metabolic process	cell part;cytoplasm	Hexapep
		14	4.66	4.66	21.2	12.8	12.8	4	30S ribosomal protein S2	V5VBC2	rpsB	27642.3	structural constituent of ribosome;structural molecule activity	biosynthetic process;cellular metabolic process;cellular process;macromolecule metabolic process;metabolic process;primary metabolic process;protein metabolic process;translation	cell part;macromolecular complex;ribonucleoprotein complex;small ribosomal subunit	Ribosomal_S2
	#150( ST2)	1	102.31	102.31	80.94	80.94	79.26	103	Uncharacterized protein	S3TQE2	F910_00193	30235.3
		2	42.75	42.75	57.02	54.49	54.21	30	Outer membrane protein A	W6SC34	ompA	36270.3			cell part;membrane	OMP_b-brl;OmpA
		3	27.44	27.44	51.11	48.89	44.81	21	Site-determining protein	V5VG33	minD	29953.2	adenyl nucleotide binding;adenyl ribonucleotide binding;ATP binding;ATPase activity;binding;catalytic activity;hydrolase activity;hydrolase activity, acting on acid anhydrides;hydrolase activity, acting on acid anhydrides, in phosphorus-containing anhydrides;nucleoside-triphosphatase activity;nucleotide binding;purine nucleotide binding;purine ribonucleoside triphosphate binding;purine ribonucleo…	cellular process		CbiA
		4	23.94	23.94	59.45	56.36	56.36	23	Uncharacterized protein	N8ZD57	F961_01966	29608.8
		5	18.42	18.42	47.2	36.8	31.6	13	30S ribosomal protein S3	V5V9N0	rpsC	27921.4	binding;mRNA binding;nucleic acid binding;RNA binding;rRNA binding;structural constituent of ribosome;structural molecule activity	biosynthetic process;cellular metabolic process;cellular process;macromolecule metabolic process;metabolic process;primary metabolic process;protein metabolic process;translation	cell part;macromolecular complex;ribonucleoprotein complex;small ribosomal subunit	KH_2;Ribosomal_S3_C
		6	18.24	18.24	49.64	43.07	38.32	10	50S ribosomal protein L2	V5V9H7	rplB	30279.9	binding;catalytic activity;nucleic acid binding;RNA binding;rRNA binding;structural constituent of ribosome;structural molecule activity;transferase activity	biosynthetic process;cellular metabolic process;cellular process;macromolecule metabolic process;metabolic process;primary metabolic process;protein metabolic process;translation	cell part;macromolecular complex;ribonucleoprotein complex	Ribosomal_L2;Ribosomal_L2_C
		7	16.63	16.63	58.65	43.27	36.54	10	30S ribosomal protein S4	V5V961	rpsD	23268.7	binding;nucleic acid binding;RNA binding;rRNA binding;structural constituent of ribosome;structural molecule activity	biosynthetic process;cellular metabolic process;cellular process;macromolecule metabolic process;metabolic process;primary metabolic process;protein metabolic process;translation	cell part;macromolecular complex;ribonucleoprotein complex;small ribosomal subunit	Ribosomal_S4;S4
		8	15.46	15.46	30.58	30.58	27.49	8	Elongation factor Ts	V5VAW7	tsf	30710.2	binding;nucleic acid binding;RNA binding;translation elongation factor activity;translation factor activity, nucleic acid binding		cell part;cytoplasm	EF_TS;UBA
		9	12.63	12.63	29.53	27.18	24.83	8	Acetyl-coenzyme A carboxylase carboxyl transferase subunit beta	V5VA37	accD	32972.1	acetyl-CoA carboxylase activity;adenyl nucleotide binding;adenyl ribonucleotide binding;ATP binding;binding;catalytic activity;CoA carboxylase activity;ligase activity;ligase activity, forming carbon-carbon bonds;nucleotide binding;purine nucleotide binding;purine ribonucleoside triphosphate binding;purine ribonucleotide binding;ribonucleotide binding;transferase activity	biosynthetic process;cellular ketone metabolic process;cellular lipid metabolic process;cellular metabolic process;cellular process;lipid metabolic process;metabolic process;organic acid metabolic process;primary metabolic process;small molecule metabolic process	acetyl-CoA carboxylase complex;cell part;macromolecular complex;protein complex	Carboxyl_trans
		10	11.99	11.99	30.97	29.03	20.65	7	Electron transfer flavoprotein subunit alpha	X2KZW3	etfA	31555	binding;coenzyme binding;cofactor binding;electron carrier activity;flavin adenine dinucleotide binding			ETF;ETF_alpha
		11	11.6	11.6	29.62	22.65	19.86	6	Formyltetrahydrofolate deformylase	V5VGN3	purU1	32694.4	amine binding;amino acid binding;binding;carboxylic acid binding;catalytic activity;formyltetrahydrofolate deformylase activity;hydrolase activity;hydrolase activity, acting on carbon-nitrogen (but not peptide) bonds;hydrolase activity, acting on carbon-nitrogen (but not peptide) bonds, in linear amides;hydroxymethyl-, formyl- and related transferase activity;transferase activity;transferase acti…	biosynthetic process;cellular metabolic process;cellular nitrogen compound metabolic process;cellular process;heterocycle metabolic process;metabolic process;nitrogen compound metabolic process;nucleobase-containing compound metabolic process;nucleobase-containing small molecule metabolic process;nucleotide metabolic process;one-carbon metabolic process;primary metabolic process;small molecule me…		ACT;Formyl_trans_N
		12	10.84	10.84	43.5	37.8	34.15	5	Uncharacterized protein	S3UJY0	F910_00979	24421.9
		13	9.73	9.73	25.65	18.83	16.56	5	Uncharacterized protein	G2JLL9	ABZJ_02405	34680.6
		14	9.08	9.08	53.13	42.19	42.19	6	30S ribosomal protein S9	V5VBA5	rpsI	14259.6	structural constituent of ribosome;structural molecule activity	biosynthetic process;cellular metabolic process;cellular process;macromolecule metabolic process;metabolic process;primary metabolic process;protein metabolic process;translation	cell part;intracellular non-membrane-bounded organelle;intracellular organelle;macromolecular complex;organelle;ribonucleoprotein complex;ribosome	Ribosomal_S9
		15	8.87	8.87	29.52	21.4	16.97	4	Serine O-acetyltransferase	V5VDW2	cysE	29877	acetyltransferase activity;catalytic activity;O-acetyltransferase activity;O-acyltransferase activity;serine O-acetyltransferase activity;serine O-acyltransferase activity;transferase activity;transferase activity, transferring acyl groups;transferase activity, transferring acyl groups other than amino-acyl groups	amine metabolic process;biosynthetic process;cellular amino acid metabolic process;cellular ketone metabolic process;cellular metabolic process;cellular nitrogen compound metabolic process;cellular process;metabolic process;nitrogen compound metabolic process;organic acid metabolic process;primary metabolic process;small molecule metabolic process;sulfur compound metabolic process	cell part;cytoplasm	Hexapep
		16	8.75	8.75	24.71	21.29	18.63	4	Uncharacterized protein	G2JFP0	ABZJ_00542	28886.9
		17	8.36	8.36	31.69	21.13	21.13	6	Cell division protein FtsQ	V5VAD8	ftsQ	32204.5		cellular component assembly;cellular component organization;cellular process;cytokinesis;reproduction	cell division site;cell part	FtsQ;POTRA_1
		18	8.29	8.29	18.2	14.98	12.9	4	Porin subfamily protein	A0A062IZ25	J635_1639	44139
		19	8.19	8.19	37.67	37.67	31.51	4	50S ribosomal protein L15	V5V957	rplO	15480.9	binding;nucleic acid binding;RNA binding;rRNA binding;structural constituent of ribosome;structural molecule activity	biosynthetic process;cellular metabolic process;cellular process;macromolecule metabolic process;metabolic process;primary metabolic process;protein metabolic process;translation	cell part;macromolecular complex;ribonucleoprotein complex	Ribosomal_L18e
		20	7.99	7.99	17.66	14.03	14.03	5	Outer membrane protein assembly factor BamD	U1TM53	bamD	40724.2
		21	7.47	7.47	17.93	12.37	10.61	5	Elongation factor Tu	S3T9W6	tuf	42891.9
		22	6.92	6.92	25.9	19.28	19.28	5	Psb1	V5RCN4	psb1	37419.9		biosynthetic process;metabolic process		Polysacc_synt_2
		23	6.79	6.79	20.39	17.8	15.21	4	Uncharacterized protein	S3TJ58	F910_00885	34137.7
		24	6.7	6.7	17.68	11.59	11.59	4	Malonyl CoA-acyl carrier protein transacylase	A0A062LS57	J608_3405	34380.3
	#36 (ST78)	1	112.77	112.77	78.93	78.93	72.91	109	Uncharacterized protein	S3TQE2	F910_00193	30235.3
		2	38.56	38.56	55.06	51.4	51.4	37	Outer membrane protein A	W6SC34	ompA	36270.3			cell part;membrane	OMP_b-brl;OmpA
		3	32.91	32.91	64.04	60.62	60.62	28	NLPA lipoprotein	A0A1E3M8B2	BGC29_13840	29780.9
		4	25.52	25.52	60.1	56.73	50	16	30S ribosomal protein S4	V5V961	rpsD	23268.7	binding;nucleic acid binding;RNA binding;rRNA binding;structural constituent of ribosome;structural molecule activity	biosynthetic process;cellular metabolic process;cellular process;macromolecule metabolic process;metabolic process;primary metabolic process;protein metabolic process;translation	cell part;macromolecular complex;ribonucleoprotein complex;small ribosomal subunit	Ribosomal_S4;S4
		5	25.42	25.42	51.11	47.78	42.96	18	Site-determining protein	V5VG33	minD	29953.2	adenyl nucleotide binding;adenyl ribonucleotide binding;ATP binding;ATPase activity;binding;catalytic activity;hydrolase activity;hydrolase activity, acting on acid anhydrides;hydrolase activity, acting on acid anhydrides, in phosphorus-containing anhydrides;nucleoside-triphosphatase activity;nucleotide binding;purine nucleotide binding;purine ribonucleoside triphosphate binding;purine ribonucleo…	cellular process		CbiA
		6	22.26	22.26	52.58	46.05	46.05	12	Elongation factor Ts	V5VAW7	tsf	30710.2	binding;nucleic acid binding;RNA binding;translation elongation factor activity;translation factor activity, nucleic acid binding		cell part;cytoplasm	EF_TS;UBA
		7	21.63	21.63	59.2	44.4	35.6	18	30S ribosomal protein S3	V5V9N0	rpsC	27921.4	binding;mRNA binding;nucleic acid binding;RNA binding;rRNA binding;structural constituent of ribosome;structural molecule activity	biosynthetic process;cellular metabolic process;cellular process;macromolecule metabolic process;metabolic process;primary metabolic process;protein metabolic process;translation	cell part;macromolecular complex;ribonucleoprotein complex;small ribosomal subunit	KH_2;Ribosomal_S3_C
		8	20.25	20.25	49.64	43.07	40.51	10	50S ribosomal protein L2	V5V9H7	rplB	30279.9	binding;catalytic activity;nucleic acid binding;RNA binding;rRNA binding;structural constituent of ribosome;structural molecule activity;transferase activity	biosynthetic process;cellular metabolic process;cellular process;macromolecule metabolic process;metabolic process;primary metabolic process;protein metabolic process;translation	cell part;macromolecular complex;ribonucleoprotein complex	Ribosomal_L2;Ribosomal_L2_C
		9	18.66	18.66	40	40	34.52	16	Electron transfer flavoprotein subunit alpha	X2KZW3	etfA	31509	binding;coenzyme binding;cofactor binding;electron carrier activity;flavin adenine dinucleotide binding			ETF;ETF_alpha
		10	17.49	17.49	18.24	13.12	11.81	8	Putative ferric siderophore receptor protein	F0KM61	bfrD	79723.9
		11	17.18	17.18	38.73	32.39	22.18	8	MaoC like domain protein	A0A062EYA3	J560_2581	31860.2
		12	16.81	16.81	28.8	27.19	23.96	8	Porin subfamily protein	A0A062IZ25	J635_1639	44139
		13	16.66	16.66	34.23	33.89	31.21	14	Acetyl-coenzyme A carboxylase carboxyl transferase subunit beta	V5VA37	accD	32972.1	acetyl-CoA carboxylase activity;adenyl nucleotide binding;adenyl ribonucleotide binding;ATP binding;binding;catalytic activity;CoA carboxylase activity;ligase activity;ligase activity, forming carbon-carbon bonds;nucleotide binding;purine nucleotide binding;purine ribonucleoside triphosphate binding;purine ribonucleotide binding;ribonucleotide binding;transferase activity	biosynthetic process;cellular ketone metabolic process;cellular lipid metabolic process;cellular metabolic process;cellular process;lipid metabolic process;metabolic process;organic acid metabolic process;primary metabolic process;small molecule metabolic process	acetyl-CoA carboxylase complex;cell part;macromolecular complex;protein complex	Carboxyl_trans
		14	16.51	16.51	40.07	32.4	25.09	10	Formyltetrahydrofolate deformylase	V5VGN3	purU1	32694.4	amine binding;amino acid binding;binding;carboxylic acid binding;catalytic activity;formyltetrahydrofolate deformylase activity;hydrolase activity;hydrolase activity, acting on carbon-nitrogen (but not peptide) bonds;hydrolase activity, acting on carbon-nitrogen (but not peptide) bonds, in linear amides;hydroxymethyl-, formyl- and related transferase activity;transferase activity;transferase acti…	biosynthetic process;cellular metabolic process;cellular nitrogen compound metabolic process;cellular process;heterocycle metabolic process;metabolic process;nitrogen compound metabolic process;nucleobase-containing compound metabolic process;nucleobase-containing small molecule metabolic process;nucleotide metabolic process;one-carbon metabolic process;primary metabolic process;small molecule me…		ACT;Formyl_trans_N
		15	16.36	16.36	37.64	35.74	32.7	8	Uncharacterized protein	B0VQK2	ABSDF2050	29215.3
		16	16.19	16.19	28.57	26.49	24.16	8	Outer membrane protein assembly factor BamD	U1TM53	bamD	40724.2
		17	14.61	14.61	52.11	38.73	30.99	10	Cell division protein FtsQ	V5VAD8	ftsQ	32204.5		cellular component assembly;cellular component organization;cellular process;cytokinesis;reproduction	cell division site;cell part	FtsQ;POTRA_1
		18	14.56	14.56	38.3	30.5	25.18	9	Bifunctional protein FolD	V5VAG1	folD	29759.5	catalytic activity;cyclohydrolase activity;hydrolase activity;hydrolase activity, acting on carbon-nitrogen (but not peptide) bonds;hydrolase activity, acting on carbon-nitrogen (but not peptide) bonds, in cyclic amidines;methenyltetrahydrofolate cyclohydrolase activity;methylenetetrahydrofolate dehydrogenase (NADP+) activity;oxidoreductase activity;oxidoreductase activity, acting on the CH-NH gr…	amine metabolic process;biosynthetic process;cellular amino acid metabolic process;cellular aromatic compound metabolic process;cellular ketone metabolic process;cellular metabolic process;cellular nitrogen compound metabolic process;cellular process;cofactor metabolic process;heterocycle metabolic process;metabolic process;nitrogen compound metabolic process;nucleobase-containing compound metabo…		THF_DHG_CYH;THF_DHG_CYH_C
		19	14.09	14.09	47.97	47.97	47.97	14	Outer membrane protein CarO	Q155P8	carO	24421.9
		20	13.52	13.52	34.31	27.78	22.55	6	Copper resistance protein CopB	A0A1E3MBZ9	BGC29_02025	31306.3
		21	12.07	12.07	37.26	29.28	29.28	9	DNA-binding protein	V5VGI9	AB988_1829	28987	binding;DNA binding;nucleic acid binding		integral component of membrane	DUF4115;HTH_25
		22	12.05	12.05	27.18	22.33	22.33	9	Uncharacterized protein	S3TJ58	F910_00885	34137.7
		23	11.83	11.83	35.6	26	26	7	30S ribosomal protein S2	V5VBC2	rpsB	27642.3	structural constituent of ribosome;structural molecule activity	biosynthetic process;cellular metabolic process;cellular process;macromolecule metabolic process;metabolic process;primary metabolic process;protein metabolic process;translation	cell part;macromolecular complex;ribonucleoprotein complex;small ribosomal subunit	Ribosomal_S2
		24	11.62	11.62	32.29	27.08	21.18	7	PaaX-like protein C-terminal domain protein	U1UE18	N173_04385	32561.8
		25	10.45	10.45	37.45	24.7	21.12	5	Phenylacetate-CoA oxygenase subunit	V5VEP5	paaC	28831.7				PaaA_PaaC
		26	10.2	10.2	25.51	13.64	13.64	5	Elongation factor Tu	S3T9W6	tuf	42891.9
		27	10.07	10.07	52.34	42.19	42.19	5	30S ribosomal protein S9	V5VBA5	rpsI	14259.6	structural constituent of ribosome;structural molecule activity	biosynthetic process;cellular metabolic process;cellular process;macromolecule metabolic process;metabolic process;primary metabolic process;protein metabolic process;translation	cell part;intracellular non-membrane-bounded organelle;intracellular organelle;macromolecular complex;organelle;ribonucleoprotein complex;ribosome	Ribosomal_S9
		28	9.72	9.72	31.5	24.8	22.05	5	Flavohemoprotein	U1VW70	N173_00180	28831.5
		29	9.59	9.59	31.09	28.46	22.1	8	Uncharacterized protein	A0A062EQ32	J560_2518	29994.2
		30	8.78	8.78	43.54	33.21	16.97	4	Serine O-acetyltransferase	V5VDW2	cysE	29877	acetyltransferase activity;catalytic activity;O-acetyltransferase activity;O-acyltransferase activity;serine O-acetyltransferase activity;serine O-acyltransferase activity;transferase activity;transferase activity, transferring acyl groups;transferase activity, transferring acyl groups other than amino-acyl groups	amine metabolic process;biosynthetic process;cellular amino acid metabolic process;cellular ketone metabolic process;cellular metabolic process;cellular nitrogen compound metabolic process;cellular process;metabolic process;nitrogen compound metabolic process;organic acid metabolic process;primary metabolic process;small molecule metabolic process;sulfur compound metabolic process	cell part;cytoplasm	Hexapep
		31	8.72	8.72	29.48	19.94	15.03	4	Rod shape-determining protein	V5V9R4	mreB	36655.5		anatomical structure morphogenesis;cell morphogenesis;cellular component morphogenesis;cellular component organization;cellular process;developmental process		MreB_Mbl
		32	8.63	8.63	23.79	15.76	9.325	4	ABC transporter	V5VBL5	drrA	35136.7	adenyl nucleotide binding;adenyl ribonucleotide binding;ATP binding;ATPase activity;binding;catalytic activity;hydrolase activity;hydrolase activity, acting on acid anhydrides;hydrolase activity, acting on acid anhydrides, in phosphorus-containing anhydrides;nucleoside-triphosphatase activity;nucleotide binding;purine nucleotide binding;purine ribonucleoside triphosphate binding;purine ribonucleo…			ABC_tran
		33	8.45	8.45	27.3	25	16.78	5	Beta-hydroxylase	S3T2J4	F910_03540	35917.5
		34	8.42	8.42	35.53	23.08	17.22	5	Uncharacterized protein	A0A062ENS2	J560_3547	31870.1
		35	8.31	8.31	40.11	25.42	25.42	4	50S ribosomal protein L6	U1VW49	rplF	19097
		36	8.25	8.25	37.67	37.67	31.51	4	50S ribosomal protein L15	V5V957	rplO	15480.9	binding;nucleic acid binding;RNA binding;rRNA binding;structural constituent of ribosome;structural molecule activity	biosynthetic process;cellular metabolic process;cellular process;macromolecule metabolic process;metabolic process;primary metabolic process;protein metabolic process;translation	cell part;macromolecular complex;ribonucleoprotein complex	Ribosomal_L18e
		37	8.24	8.24	44.94	24.72	24.72	4	50S ribosomal protein L5	V5VB41	rplE	20020.4	binding;nucleic acid binding;RNA binding;rRNA binding;structural constituent of ribosome;structural molecule activity;tRNA binding	biosynthetic process;cellular metabolic process;cellular process;macromolecule metabolic process;metabolic process;primary metabolic process;protein metabolic process;translation	cell part;intracellular non-membrane-bounded organelle;intracellular organelle;macromolecular complex;organelle;ribonucleoprotein complex;ribosome	Ribosomal_L5;Ribosomal_L5_C
		38	8.04	8.04	24.24	19.48	19.48	4	50S ribosomal protein L1	V5VH86	rplA	23856.5	binding;nucleic acid binding;RNA binding;rRNA binding;structural constituent of ribosome;structural molecule activity;tRNA binding	biological regulation;biosynthetic process;cellular metabolic process;cellular process;macromolecule metabolic process;metabolic process;primary metabolic process;protein metabolic process;regulation of translation;translation	cell part;macromolecular complex;ribonucleoprotein complex	Ribosomal_L1
		39	8.02	8.02	16.3	13.38	11.68	5	Sodium/glutamate symport carrier protein	V5VB87	gltS	43746.6	acidic amino acid transmembrane transporter activity;active transmembrane transporter activity;amine transmembrane transporter activity;amino acid transmembrane transporter activity;carboxylic acid transmembrane transporter activity;cation transmembrane transporter activity;cation:amino acid symporter activity;glutamate:sodium symporter activity;inorganic cation transmembrane transporter activity…		cell part	Glt_symporter
		40	8	8	31.13	26.89	26.89	4	50S ribosomal protein L3	V5V9M8	rplC	22479.6	binding;nucleic acid binding;RNA binding;rRNA binding;structural constituent of ribosome;structural molecule activity	biosynthetic process;cellular metabolic process;cellular process;macromolecule metabolic process;metabolic process;primary metabolic process;protein metabolic process;translation	cell part;intracellular non-membrane-bounded organelle;intracellular organelle;macromolecular complex;organelle;ribonucleoprotein complex;ribosome	Ribosomal_L3
		41	8	8	17.57	14.86	14.86	4	Chaperone protein DnaJ	V5V8K0	dnaJ	40463.6	adenyl nucleotide binding;adenyl ribonucleotide binding;ATP binding;binding;cation binding;ion binding;metal ion binding;nucleotide binding;purine nucleotide binding;purine ribonucleoside triphosphate binding;purine ribonucleotide binding;ribonucleotide binding;transition metal ion binding;zinc ion binding	biosynthetic process;cellular metabolic process;cellular nitrogen compound metabolic process;cellular process;DNA metabolic process;DNA replication;macromolecule metabolic process;metabolic process;nitrogen compound metabolic process;nucleobase-containing compound metabolic process;primary metabolic process;protein folding;protein metabolic process;response to abiotic stimulus;response to heat;re…	cell part;cytoplasm	CTDII;DnaJ;DnaJ_CXXCXGXG
		42	8	8	17.63	15.83	15.83	4	General secretion pathway protein	U1UED1	N173_17085	31127.3
		43	8	8	26.87	26.87	26.87	4	Uncharacterized protein	A0A062EU54	J560_3026	22060
		45	6.21	6.21	40.44	28.96	25.14	4	Translation initiation factor IF-3	B0VV99	infC	20640
		49	6.06	6.06	19.2	15.94	15.94	6	Bacterial regulatory helix-turn-helix, lysR family protein	V5VET0	AB895_3483	31743.4	binding;DNA binding;nucleic acid binding;nucleic acid binding transcription factor activity;sequence-specific DNA binding transcription factor activity	biosynthetic process;cellular metabolic process;cellular nitrogen compound metabolic process;cellular process;macromolecule metabolic process;metabolic process;nitrogen compound metabolic process;nucleobase-containing compound metabolic process;primary metabolic process;RNA metabolic process		HTH_1;LysR_substrate
		52	5.64	5.64	12.6	12.6	12.6	4	Chromosome segregation ATPases	V5VAB3	A7934_18170	27099.5				DUF3298
		53	5.06	5.06	29.28	14.83	12.17	4	Uncharacterized protein	N9JSK9	F911_02451	28944.1
2	ATCC 17978 (ST77)	1	77.2	77.2	62.21	59.87	56.19	59	Putative porin (99% identical to 34 kDa Outer Membrane Protein)	A0A1E3M9X1	BGC29_11525	30292.3
		2	17.86	17.86	53.37	36.06	28.37	8	30S ribosomal protein S4	V5V961	rpsD	23268.7	binding;nucleic acid binding;RNA binding;rRNA binding;structural constituent of ribosome;structural molecule activity	biosynthetic process;cellular metabolic process;cellular process;macromolecule metabolic process;metabolic process;primary metabolic process;protein metabolic process;translation	cell part;macromolecular complex;ribonucleoprotein complex;small ribosomal subunit	Ribosomal_S4;S4
		3	16.05	16.05	27.53	25	22.75	15	Outer membrane protein A	W6SC34	ompA	36270.3			cell part;membrane	OMP_b-brl;OmpA
		4	12.34	12.34	26.8	20.96	20.96	6	Elongation factor Ts	V5VAW7	tsf	30710.2	binding;nucleic acid binding;RNA binding;translation elongation factor activity;translation factor activity, nucleic acid binding		cell part;cytoplasm	EF_TS;UBA
		5	12.31	12.31	29.87	21.14	16.11	6	Acetyl-coenzyme A carboxylase carboxyl transferase subunit beta	K9CE32	accD	33038.3	acetyl-CoA carboxylase activity	fatty acid biosynthetic process	cell part;cytoplasm
		6	10.55	10.55	28.71	19.68	17.1	5	Electron transfer flavoprotein subunit alpha	X2KZW3	etfA	31509	binding;coenzyme binding;cofactor binding;electron carrier activity;flavin adenine dinucleotide binding			ETF;ETF_alpha
		7	10.42	10.42	36.8	28.8	21.6	5	30S ribosomal protein S3	V5V9N0	rpsC	27921.4	binding;mRNA binding;nucleic acid binding;RNA binding;rRNA binding;structural constituent of ribosome;structural molecule activity	biosynthetic process;cellular metabolic process;cellular process;macromolecule metabolic process;metabolic process;primary metabolic process;protein metabolic process;translation	cell part;macromolecular complex;ribonucleoprotein complex;small ribosomal subunit	KH_2;Ribosomal_S3_C
		8	8.99	8.99	32.8	22.8	13.2	4	30S ribosomal protein S2	V5VBC2	rpsB	27642.3	structural constituent of ribosome;structural molecule activity	biosynthetic process;cellular metabolic process;cellular process;macromolecule metabolic process;metabolic process;primary metabolic process;protein metabolic process;translation	cell part;macromolecular complex;ribonucleoprotein complex;small ribosomal subunit	Ribosomal_S2
		9	8.52	8.52	19.69	17.32	10.24	4	Chemotaxis protein CheY	V5VAN8	ompR	28815.1	binding;DNA binding;nucleic acid binding	biological regulation;biosynthetic process;cellular metabolic process;cellular nitrogen compound metabolic process;cellular process;macromolecule metabolic process;metabolic process;nitrogen compound metabolic process;nucleobase-containing compound metabolic process;primary metabolic process;response to stimulus;RNA metabolic process;signal transduction		Response_reg;Trans_reg_C
		10	8.01	8.01	17.15	14.96	14.96	4	50S ribosomal protein L2	V5V9H7	rplB	30279.9	binding;catalytic activity;nucleic acid binding;RNA binding;rRNA binding;structural constituent of ribosome;structural molecule activity;transferase activity	biosynthetic process;cellular metabolic process;cellular process;macromolecule metabolic process;metabolic process;primary metabolic process;protein metabolic process;translation	cell part;macromolecular complex;ribonucleoprotein complex	Ribosomal_L2;Ribosomal_L2_C
	#237 (ST632)	1	174.1	174.1	87.29	87.29	84.62	403	34 kDa Outer Membrane Protein	Q2YS40	OMP	30235.3
		2	40.42	40.42	62.08	58.15	54.78	36	Outer membrane protein A	W6SC34	ompA	36270.3			cell part;membrane	OMP_b-brl;OmpA
		3	37.96	37.96	84.4	66.8	64.8	30	30S ribosomal protein S3	V5V9N0	rpsC	27921.4	binding;mRNA binding;nucleic acid binding;RNA binding;rRNA binding;structural constituent of ribosome;structural molecule activity	biosynthetic process;cellular metabolic process;cellular process;macromolecule metabolic process;metabolic process;primary metabolic process;protein metabolic process;translation	cell part;macromolecular complex;ribonucleoprotein complex;small ribosomal subunit	KH_2;Ribosomal_S3_C
		4	32.35	32.35	68.04	67.7	59.11	17	Elongation factor Ts	V5VAW7	tsf	30710.2	binding;nucleic acid binding;RNA binding;translation elongation factor activity;translation factor activity, nucleic acid binding		cell part;cytoplasm	EF_TS;UBA
		5	32.21	32.21	62.41	51.82	51.82	22	50S ribosomal protein L2	V5V9H7	rplB	30279.9	binding;catalytic activity;nucleic acid binding;RNA binding;rRNA binding;structural constituent of ribosome;structural molecule activity;transferase activity	biosynthetic process;cellular metabolic process;cellular process;macromolecule metabolic process;metabolic process;primary metabolic process;protein metabolic process;translation	cell part;macromolecular complex;ribonucleoprotein complex	Ribosomal_L2;Ribosomal_L2_C
		6	28.53	28.53	67.41	60	56.3	16	Site-determining protein	V5VG33	minD	29953.2	adenyl nucleotide binding;adenyl ribonucleotide binding;ATP binding;ATPase activity;binding;catalytic activity;hydrolase activity;hydrolase activity, acting on acid anhydrides;hydrolase activity, acting on acid anhydrides, in phosphorus-containing anhydrides;nucleoside-triphosphatase activity;nucleotide binding;purine nucleotide binding;purine ribonucleoside triphosphate binding;purine ribonucleo…	cellular process		CbiA
		7	27.26	27.26	63.39	60.63	57.48	18	Chemotaxis protein CheY	V5VAN8	ompR	28815.1	binding;DNA binding;nucleic acid binding	biological regulation;biosynthetic process;cellular metabolic process;cellular nitrogen compound metabolic process;cellular process;macromolecule metabolic process;metabolic process;nitrogen compound metabolic process;nucleobase-containing compound metabolic process;primary metabolic process;response to stimulus;RNA metabolic process;signal transduction		Response_reg;Trans_reg_C
		8	26.94	26.94	60.48	52.23	52.23	17	Uncharacterized protein	N8ZD57	F961_01966	29608.8
		9	26.17	26.17	53.69	53.69	44.63	24	Acetyl-coenzyme A carboxylase carboxyl transferase subunit beta	V5VA37	accD	32972.1	acetyl-CoA carboxylase activity;adenyl nucleotide binding;adenyl ribonucleotide binding;ATP binding;binding;catalytic activity;CoA carboxylase activity;ligase activity;ligase activity, forming carbon-carbon bonds;nucleotide binding;purine nucleotide binding;purine ribonucleoside triphosphate binding;purine ribonucleotide binding;ribonucleotide binding;transferase activity	biosynthetic process;cellular ketone metabolic process;cellular lipid metabolic process;cellular metabolic process;cellular process;lipid metabolic process;metabolic process;organic acid metabolic process;primary metabolic process;small molecule metabolic process	acetyl-CoA carboxylase complex;cell part;macromolecular complex;protein complex	Carboxyl_trans
		10	24.71	24.71	65.87	58.17	38.94	14	30S ribosomal protein S4	V5V961	rpsD	23268.7	binding;nucleic acid binding;RNA binding;rRNA binding;structural constituent of ribosome;structural molecule activity	biosynthetic process;cellular metabolic process;cellular process;macromolecule metabolic process;metabolic process;primary metabolic process;protein metabolic process;translation	cell part;macromolecular complex;ribonucleoprotein complex;small ribosomal subunit	Ribosomal_S4;S4
		11	22.64	22.64	47.52	47.16	44.68	13	Bifunctional protein FolD	V5VAG1	folD	29759.5	catalytic activity;cyclohydrolase activity;hydrolase activity;hydrolase activity, acting on carbon-nitrogen (but not peptide) bonds;hydrolase activity, acting on carbon-nitrogen (but not peptide) bonds, in cyclic amidines;methenyltetrahydrofolate cyclohydrolase activity;methylenetetrahydrofolate dehydrogenase (NADP+) activity;oxidoreductase activity;oxidoreductase activity, acting on the CH-NH gr…	amine metabolic process;biosynthetic process;cellular amino acid metabolic process;cellular aromatic compound metabolic process;cellular ketone metabolic process;cellular metabolic process;cellular nitrogen compound metabolic process;cellular process;cofactor metabolic process;heterocycle metabolic process;metabolic process;nitrogen compound metabolic process;nucleobase-containing compound metabo…		THF_DHG_CYH;THF_DHG_CYH_C
		12	22.03	22.03	40.65	34.52	34.52	20	Electron transfer flavoprotein subunit alpha	X2KZW3	etfA	31509	binding;coenzyme binding;cofactor binding;electron carrier activity;flavin adenine dinucleotide binding			ETF;ETF_alpha
		13	21.36	21.36	69.2	66.16	53.61	18	Uncharacterized protein	G2JFP0	ABZJ_00542	28886.9
		14	17.84	17.84	65.14	56.34	41.2	12	Cell division protein FtsQ	V5VAD8	ftsQ	32204.5		cellular component assembly;cellular component organization;cellular process;cytokinesis;reproduction	cell division site;cell part	FtsQ;POTRA_1
		15	16.55	16.55	53.78	50.84	41.6	12	Ribonuclease PH	V5VJE8	rph	26296.1	binding;catalytic activity;hydrolase activity;hydrolase activity, acting on ester bonds;nuclease activity;nucleic acid binding;nucleotidyltransferase activity;ribonuclease activity;RNA binding;transferase activity;transferase activity, transferring phosphorus-containing groups;tRNA binding;tRNA nucleotidyltransferase activity;tRNA-specific ribonuclease activity	cellular metabolic process;cellular nitrogen compound metabolic process;cellular process;macromolecule metabolic process;metabolic process;nitrogen compound metabolic process;nucleobase-containing compound metabolic process;primary metabolic process;RNA metabolic process;RNA processing;tRNA metabolic process;tRNA processing		RNase_PH;RNase_PH_C
		16	14.92	14.92	58.8	54.4	40	9	30S ribosomal protein S2	V5VBC2	rpsB	27642.3	structural constituent of ribosome;structural molecule activity	biosynthetic process;cellular metabolic process;cellular process;macromolecule metabolic process;metabolic process;primary metabolic process;protein metabolic process;translation	cell part;macromolecular complex;ribonucleoprotein complex;small ribosomal subunit	Ribosomal_S2
		17	14.1	14.1	40.09	38.68	37.26	7	50S ribosomal protein L3	V5V9M8	rplC	22479.6	binding;nucleic acid binding;RNA binding;rRNA binding;structural constituent of ribosome;structural molecule activity	biosynthetic process;cellular metabolic process;cellular process;macromolecule metabolic process;metabolic process;primary metabolic process;protein metabolic process;translation	cell part;intracellular non-membrane-bounded organelle;intracellular organelle;macromolecular complex;organelle;ribonucleoprotein complex;ribosome	Ribosomal_L3
		18	13.41	13.41	29.43	27.09	24.08	9	Hca operon transcriptional activator	V5VHC9	hcaR	33780.1	binding;DNA binding;nucleic acid binding;nucleic acid binding transcription factor activity;sequence-specific DNA binding transcription factor activity	biosynthetic process;cellular metabolic process;cellular nitrogen compound metabolic process;cellular process;macromolecule metabolic process;metabolic process;nitrogen compound metabolic process;nucleobase-containing compound metabolic process;primary metabolic process;RNA metabolic process		HTH_1;LysR_substrate
		19	12.96	12.96	51.64	36.73	25.45	7	Signal peptidase I	V5VCE2	lepB	31747.4	catalytic activity;hydrolase activity;peptidase activity;peptidase activity, acting on L-amino acid peptides;serine hydrolase activity;serine-type peptidase activity		cell part	Peptidase_S24;Peptidase_S26
		20	12.05	12.05	43.5	34.96	31.71	8	Uncharacterized protein	S3UJY0	F910_00979	24421.9
		21	11.52	11.52	80.34	54.49	44.38	6	50S ribosomal protein L5	V5VB41	rplE	20020.4	binding;nucleic acid binding;RNA binding;rRNA binding;structural constituent of ribosome;structural molecule activity;tRNA binding	biosynthetic process;cellular metabolic process;cellular process;macromolecule metabolic process;metabolic process;primary metabolic process;protein metabolic process;translation	cell part;intracellular non-membrane-bounded organelle;intracellular organelle;macromolecular complex;organelle;ribonucleoprotein complex;ribosome	Ribosomal_L5;Ribosomal_L5_C
		22	11.01	11.01	33.21	30.22	26.87	7	Uncharacterized protein	N8SAK0	F985_00743	29402.9
		23	10.34	10.34	37.73	31.87	31.87	8	2,3,4,5-tetrahydropyridine-2,6-dicarboxylate N-succinyltransferase	V5VB11	dapD	29551.6	2,3,4,5-tetrahydropyridine-2,6-dicarboxylate N-succinyltransferase activity;catalytic activity;N-acyltransferase activity;N-succinyltransferase activity;succinyltransferase activity;transferase activity;transferase activity, transferring acyl groups;transferase activity, transferring acyl groups other than amino-acyl groups	amine metabolic process;biosynthetic process;cellular amino acid metabolic process;cellular ketone metabolic process;cellular metabolic process;cellular nitrogen compound metabolic process;cellular process;metabolic process;nitrogen compound metabolic process;organic acid metabolic process;primary metabolic process;small molecule metabolic process	cell part;cytoplasm	Hexapep;THDPS_N_2
		24	10.14	10.14	53.42	53.42	43.15	5	50S ribosomal protein L15	A0A124GFA7	oprB	15427.8
		25	10.1	10.1	21.35	18.82	14.89	6	Permease	V5VHK1	A7934_18770	40217			cell part	YjgP_YjgQ
		26	9.95	9.95	39.31	30.15	30.15	6	PF11738 family protein	K1EU93	ACINWC692_3217	27115.5
		27	9.89	9.89	44.32	39.77	30.3	8	Enoyl-CoA hydratase/carnithine racemase	G2JIP8	ABZJ_01504	29048.2
		28	9.44	9.44	35.42	22.51	19.19	5	Serine O-acetyltransferase	V5VDW2	cysE	29877	acetyltransferase activity;catalytic activity;O-acetyltransferase activity;O-acyltransferase activity;serine O-acetyltransferase activity;serine O-acyltransferase activity;transferase activity;transferase activity, transferring acyl groups;transferase activity, transferring acyl groups other than amino-acyl groups	amine metabolic process;biosynthetic process;cellular amino acid metabolic process;cellular ketone metabolic process;cellular metabolic process;cellular nitrogen compound metabolic process;cellular process;metabolic process;nitrogen compound metabolic process;organic acid metabolic process;primary metabolic process;small molecule metabolic process;sulfur compound metabolic process	cell part;cytoplasm	Hexapep
		29	9.32	9.32	40.91	27.6	19.48	5	Uncharacterized protein	G2JLL9	ABZJ_02405	34680.6
		30	8.99	8.99	32.73	27.79	10.91	4	Outer membrane protein assembly factor BamD	U1TM53	bamD	40724.2
		31	8.83	8.83	57.81	57.81	31.25	4	30S ribosomal protein S11	V5V9J7	rpsK	13534.5	binding;nucleic acid binding;RNA binding;rRNA binding;structural constituent of ribosome;structural molecule activity	biosynthetic process;cellular metabolic process;cellular process;macromolecule metabolic process;metabolic process;primary metabolic process;protein metabolic process;translation	cell part;intracellular non-membrane-bounded organelle;intracellular organelle;macromolecular complex;organelle;ribonucleoprotein complex;ribosome	Ribosomal_S11
		32	8.56	8.56	58.97	53.85	28.85	4	30S ribosomal protein S7	V5VG47	rpsG	17699.6	binding;nucleic acid binding;RNA binding;rRNA binding;structural constituent of ribosome;structural molecule activity;tRNA binding	biosynthetic process;cellular metabolic process;cellular process;macromolecule metabolic process;metabolic process;primary metabolic process;protein metabolic process;translation	cell part;macromolecular complex;ribonucleoprotein complex;small ribosomal subunit	Ribosomal_S7
		33	8.53	8.53	26.43	21.79	12.86	4	Universal stress family protein	V5VEI3	A7934_06925	31429.1		response to stimulus;response to stress		Usp
		34	8.41	8.41	39.78	23.3	19.71	5	tRNA (cytidine/uridine-2'-O-)-methyltransferase TrmJ	G2JIX6	trmJ	31234
		35	8.32	8.32	25.76	17.68	14.39	5	Elongation factor Tu	S3T9W6	tuf	42891.9
		36	8.28	8.28	28.14	18.98	16.27	5	Bacterial regulatory helix-turn-helix, lysR family protein	V5VGC8	cmpR_2	32928	binding;DNA binding;nucleic acid binding;nucleic acid binding transcription factor activity;sequence-specific DNA binding transcription factor activity	biosynthetic process;cellular metabolic process;cellular nitrogen compound metabolic process;cellular process;macromolecule metabolic process;metabolic process;nitrogen compound metabolic process;nucleobase-containing compound metabolic process;primary metabolic process;RNA metabolic process		HTH_1;LysR_substrate
		37	8.22	8.22	49.15	34.75	30.51	4	30S ribosomal protein S13	V5VB52	rpsM	13266.6	binding;nucleic acid binding;RNA binding;rRNA binding;structural constituent of ribosome;structural molecule activity;tRNA binding	biosynthetic process;cellular metabolic process;cellular process;macromolecule metabolic process;metabolic process;primary metabolic process;protein metabolic process;translation	cell part;intracellular non-membrane-bounded organelle;intracellular organelle;macromolecular complex;organelle;ribonucleoprotein complex;ribosome	Ribosomal_S13
		38	8.13	8.13	31.25	20.83	15.28	4	Enoyl-[acyl-carrier-protein] reductase [NADH]	V5VH25	fabI	31016.8	catalytic activity;enoyl-[acyl-carrier-protein] reductase (NADH) activity;fatty acid synthase activity;oxidoreductase activity;oxidoreductase activity, acting on the CH-CH group of donors;oxidoreductase activity, acting on the CH-CH group of donors, NAD or NADP as acceptor;transferase activity;transferase activity, transferring acyl groups;transferase activity, transferring acyl groups other than…	biosynthetic process;cellular ketone metabolic process;cellular lipid metabolic process;cellular metabolic process;cellular process;lipid metabolic process;metabolic process;organic acid metabolic process;primary metabolic process;small molecule metabolic process
		39	8.07	8.07	26.55	19.66	16.55	4	5'-nucleosidase	U1TMC1	N173_10445	31832
		40	8.06	8.06	21.5	13.36	13.36	4	Membrane protein	U1VKW0	N173_08165	32608
		41	7.95	7.95	46.89	33.9	28.25	4	50S ribosomal protein L6	U1VW49	rplF	19097
		42	7.75	7.75	58.59	33.59	33.59	4	30S ribosomal protein S9	V5VBA5	rpsI	14259.6	structural constituent of ribosome;structural molecule activity	biosynthetic process;cellular metabolic process;cellular process;macromolecule metabolic process;metabolic process;primary metabolic process;protein metabolic process;translation	cell part;intracellular non-membrane-bounded organelle;intracellular organelle;macromolecular complex;organelle;ribonucleoprotein complex;ribosome	Ribosomal_S9
		43	7.29	7.29	32.47	25.11	19.91	4	50S ribosomal protein L1	V5VH86	rplA	23856.5	binding;nucleic acid binding;RNA binding;rRNA binding;structural constituent of ribosome;structural molecule activity;tRNA binding	biological regulation;biosynthetic process;cellular metabolic process;cellular process;macromolecule metabolic process;metabolic process;primary metabolic process;protein metabolic process;regulation of translation;translation	cell part;macromolecular complex;ribonucleoprotein complex	Ribosomal_L1
		44	7.01	7.01	31	26.5	23	4	50S ribosomal protein L4	V5V9M5	rplD	21551.9	binding;nucleic acid binding;RNA binding;rRNA binding;structural constituent of ribosome;structural molecule activity	biosynthetic process;cellular metabolic process;cellular process;macromolecule metabolic process;metabolic process;primary metabolic process;protein metabolic process;translation	cell part;intracellular non-membrane-bounded organelle;intracellular organelle;macromolecular complex;organelle;ribonucleoprotein complex;ribosome	Ribosomal_L4
		45	6.64	6.64	28.67	24.83	13.29	4	Alpha-beta hydrolase family esterase	G2JDI0	ABZJ_03288	32349.8
		46	6.11	6.11	20.04	11.48	10.12	4	ATP synthase subunit alpha	V5VJ37	atpA	55397.1	active transmembrane transporter activity;adenyl nucleotide binding;adenyl ribonucleotide binding;ATP binding;ATPase activity;ATPase activity, coupled;ATPase activity, coupled to movement of substances;ATPase activity, coupled to transmembrane movement of ions;ATPase activity, coupled to transmembrane movement of substances;binding;catalytic activity;cation transmembrane transporter activity;cati…	biosynthetic process;cellular metabolic process;cellular nitrogen compound metabolic process;cellular process;establishment of localization;heterocycle metabolic process;hydrogen transport;ion transport;metabolic process;nitrogen compound metabolic process;nucleobase-containing compound metabolic process;nucleobase-containing small molecule metabolic process;nucleotide metabolic process;primary m…	cell part;macromolecular complex;membrane;plasma membrane;protein complex	ATP-synt_ab;ATP-synt_ab_C;ATP-synt_ab_N
		48	6	6	28.22	28.22	28.22	4	Membrane protein	U1TWU9	N173_05315	34354.2
		50	5.9	5.9	17.06	13.12	10.76	4	Cytochrome BD oxidase subunit II	U1VLD1	N173_06510	41541.8
		55	5.23	5.23	51.82	46.72	36.5	4	50S ribosomal protein L16	V5VB35	rplP	15466.2	binding;nucleic acid binding;RNA binding;rRNA binding;structural constituent of ribosome;structural molecule activity;tRNA binding	biosynthetic process;cellular metabolic process;cellular process;macromolecule metabolic process;metabolic process;primary metabolic process;protein metabolic process;translation	cell part;intracellular non-membrane-bounded organelle;intracellular organelle;macromolecular complex;organelle;ribonucleoprotein complex;ribosome	Ribosomal_L16
		57	4.87	4.87	26.32	18.75	15.79	4	Aspartyl/asparaginyl beta-hydroxylase	U1UBC5	N173_09035	35848.4
		60	4.21	4.21	13.87	10.71	7.056	4	Sodium/glutamate symport protein	A0A090B928	IOMTU433_1303	43718.5	acidic amino acid transmembrane transporter activity;active transmembrane transporter activity;amine transmembrane transporter activity;amino acid transmembrane transporter activity;carboxylic acid transmembrane transporter activity;cation transmembrane transporter activity;cation:amino acid symporter activity;glutamate:sodium symporter activity;inorganic cation transmembrane transporter activity…		cell part	Glt_symporter
	#150( ST2)	1	365.32	365.32	93.98	93.98	93.98	791	34 kDa Outer Membrane Protein	Q2YS40	OMP	30235.3
		2	30.34	30.34	60.96	58.15	58.15	31	Outer membrane protein A	W6SC34	ompA	36270.3			cell part;membrane	OMP_b-brl;OmpA
		3	23.33	23.33	60.48	57.39	57.39	15	Uncharacterized protein	N8ZD57	F961_01966	29608.8
		4	21.75	21.75	61.6	54.4	48.8	18	30S ribosomal protein S3	V5V9N0	rpsC	27921.4	binding;mRNA binding;nucleic acid binding;RNA binding;rRNA binding;structural constituent of ribosome;structural molecule activity	biosynthetic process;cellular metabolic process;cellular process;macromolecule metabolic process;metabolic process;primary metabolic process;protein metabolic process;translation	cell part;macromolecular complex;ribonucleoprotein complex;small ribosomal subunit	KH_2;Ribosomal_S3_C
		5	19.22	19.22	64.26	60.84	60.84	14	Uncharacterized protein	G2JFP0	ABZJ_00542	28886.9
		6	18.6	18.6	49.66	49.33	44.3	14	Acetyl-coenzyme A carboxylase carboxyl transferase subunit beta	V5VA37	accD	32972.1	acetyl-CoA carboxylase activity;adenyl nucleotide binding;adenyl ribonucleotide binding;ATP binding;binding;catalytic activity;CoA carboxylase activity;ligase activity;ligase activity, forming carbon-carbon bonds;nucleotide binding;purine nucleotide binding;purine ribonucleoside triphosphate binding;purine ribonucleotide binding;ribonucleotide binding;transferase activity	biosynthetic process;cellular ketone metabolic process;cellular lipid metabolic process;cellular metabolic process;cellular process;lipid metabolic process;metabolic process;organic acid metabolic process;primary metabolic process;small molecule metabolic process	acetyl-CoA carboxylase complex;cell part;macromolecular complex;protein complex	Carboxyl_trans
		7	17.97	17.97	67.41	64.07	47.04	13	Site-determining protein	V5VG33	minD	29953.2	adenyl nucleotide binding;adenyl ribonucleotide binding;ATP binding;ATPase activity;binding;catalytic activity;hydrolase activity;hydrolase activity, acting on acid anhydrides;hydrolase activity, acting on acid anhydrides, in phosphorus-containing anhydrides;nucleoside-triphosphatase activity;nucleotide binding;purine nucleotide binding;purine ribonucleoside triphosphate binding;purine ribonucleo…	cellular process		CbiA
		8	17.32	17.32	59.03	56.77	54.19	14	Electron transfer flavoFAD-binding domain protein	V5VAT0	eftA	31510.9	binding;coenzyme binding;cofactor binding;electron carrier activity;flavin adenine dinucleotide binding			ETF;ETF_alpha
		9	16.53	16.53	74.52	42.31	34.62	10	30S ribosomal protein S4	V5V961	rpsD	23268.7	binding;nucleic acid binding;RNA binding;rRNA binding;structural constituent of ribosome;structural molecule activity	biosynthetic process;cellular metabolic process;cellular process;macromolecule metabolic process;metabolic process;primary metabolic process;protein metabolic process;translation	cell part;macromolecular complex;ribonucleoprotein complex;small ribosomal subunit	Ribosomal_S4;S4
		10	12.94	12.94	48.03	42.91	31.1	11	Chemotaxis protein CheY	V5VAN8	ompR	28815.1	binding;DNA binding;nucleic acid binding	biological regulation;biosynthetic process;cellular metabolic process;cellular nitrogen compound metabolic process;cellular process;macromolecule metabolic process;metabolic process;nitrogen compound metabolic process;nucleobase-containing compound metabolic process;primary metabolic process;response to stimulus;RNA metabolic process;signal transduction		Response_reg;Trans_reg_C
		11	12.73	12.73	46.72	46.72	34.67	9	50S ribosomal protein L2	V5V9H7	rplB	30279.9	binding;catalytic activity;nucleic acid binding;RNA binding;rRNA binding;structural constituent of ribosome;structural molecule activity;transferase activity	biosynthetic process;cellular metabolic process;cellular process;macromolecule metabolic process;metabolic process;primary metabolic process;protein metabolic process;translation	cell part;macromolecular complex;ribonucleoprotein complex	Ribosomal_L2;Ribosomal_L2_C
		12	11.64	11.64	42.61	30.93	26.46	7	Elongation factor Ts	V5VAW7	tsf	30710.2	binding;nucleic acid binding;RNA binding;translation elongation factor activity;translation factor activity, nucleic acid binding		cell part;cytoplasm	EF_TS;UBA
		13	11.62	11.62	43.4	43.4	43.4	6	50S ribosomal protein L3	V5V9M8	rplC	22479.6	binding;nucleic acid binding;RNA binding;rRNA binding;structural constituent of ribosome;structural molecule activity	biosynthetic process;cellular metabolic process;cellular process;macromolecule metabolic process;metabolic process;primary metabolic process;protein metabolic process;translation	cell part;intracellular non-membrane-bounded organelle;intracellular organelle;macromolecular complex;organelle;ribonucleoprotein complex;ribosome	Ribosomal_L3
		14	11.52	11.52	45.48	35.79	33.11	7	Hca operon transcriptional activator	V5VHC9	hcaR	33780.1	binding;DNA binding;nucleic acid binding;nucleic acid binding transcription factor activity;sequence-specific DNA binding transcription factor activity	biosynthetic process;cellular metabolic process;cellular nitrogen compound metabolic process;cellular process;macromolecule metabolic process;metabolic process;nitrogen compound metabolic process;nucleobase-containing compound metabolic process;primary metabolic process;RNA metabolic process		HTH_1;LysR_substrate
		15	11.19	11.19	56.16	50	50	6	50S ribosomal protein L15	V5V957	rplO	15480.9	binding;nucleic acid binding;RNA binding;rRNA binding;structural constituent of ribosome;structural molecule activity	biosynthetic process;cellular metabolic process;cellular process;macromolecule metabolic process;metabolic process;primary metabolic process;protein metabolic process;translation	cell part;macromolecular complex;ribonucleoprotein complex	Ribosomal_L18e
		16	10.6	10.6	55.5	48.5	44	6	50S ribosomal protein L4	V5V9M5	rplD	21551.9	binding;nucleic acid binding;RNA binding;rRNA binding;structural constituent of ribosome;structural molecule activity	biosynthetic process;cellular metabolic process;cellular process;macromolecule metabolic process;metabolic process;primary metabolic process;protein metabolic process;translation	cell part;intracellular non-membrane-bounded organelle;intracellular organelle;macromolecular complex;organelle;ribonucleoprotein complex;ribosome	Ribosomal_L4
		17	10.58	10.6	22.12	20.74	19.12	6	Uncharacterized protein	N9LF65	F911_00920	44197
		18	9.77	9.77	30.13	22.34	20	6	Outer membrane protein assembly factor BamD	U1TM53	bamD	40724.2
		19	8.46	8.46	38.17	38.17	30.15	5	Chromosome segregation ATPases	V5VAB3	A7934_18170	27099.5				DUF3298
		20	8.07	8.07	43.22	37.29	30.51	4	30S ribosomal protein S13	V5VB52	rpsM	13266.6	binding;nucleic acid binding;RNA binding;rRNA binding;structural constituent of ribosome;structural molecule activity;tRNA binding	biosynthetic process;cellular metabolic process;cellular process;macromolecule metabolic process;metabolic process;primary metabolic process;protein metabolic process;translation	cell part;intracellular non-membrane-bounded organelle;intracellular organelle;macromolecular complex;organelle;ribonucleoprotein complex;ribosome	Ribosomal_S13
		21	8.04	8.04	43.09	30.08	30.08	5	Uncharacterized protein	S3UJY0	F910_00979	24421.9
		22	6.81	6.81	32.46	26.49	20.9	4	Dehydrogenase	G2JKG9	ABZJ_03173	29367.8
		23	6.72	6.72	43.2	39.6	22.4	4	30S ribosomal protein S2	V5VBC2	rpsB	27642.3	structural constituent of ribosome;structural molecule activity	biosynthetic process;cellular metabolic process;cellular process;macromolecule metabolic process;metabolic process;primary metabolic process;protein metabolic process;translation	cell part;macromolecular complex;ribonucleoprotein complex;small ribosomal subunit	Ribosomal_S2
		24	5.75	5.75	32.47	28.14	23.38	4	50S ribosomal protein L1	V5VH86	rplA	23856.5	binding;nucleic acid binding;RNA binding;rRNA binding;structural constituent of ribosome;structural molecule activity;tRNA binding	biological regulation;biosynthetic process;cellular metabolic process;cellular process;macromolecule metabolic process;metabolic process;primary metabolic process;protein metabolic process;regulation of translation;translation	cell part;macromolecular complex;ribonucleoprotein complex	Ribosomal_L1
		25	5.63	5.63	27.46	19.37	13.73	4	Cell division protein FtsQ	V5VAD8	ftsQ	32204.5		cellular component assembly;cellular component organization;cellular process;cytokinesis;reproduction	cell division site;cell part	FtsQ;POTRA_1
	#36 (ST78)	1	343.9	343.9	91.97	91.64	91.64	559	34 kDa Outer Membrane Protein	Q2YS40	OMP	30235.3
		2	24.86	24.86	42.86	36.64	35.02	13	Uncharacterized protein	N9LF65	F911_00920	44197
		3	23.87	23.87	44.84	42.58	36.77	18	Electron transfer flavoprotein subunit alpha	X2KZW3	etfA	31509	binding;coenzyme binding;cofactor binding;electron carrier activity;flavin adenine dinucleotide binding			ETF;ETF_alpha
		4	23.49	23.49	54.5	43.32	40.6	20	Outer membrane protein A	A0A0E1PML1	AB237_0572	37465.7
		5	23.3	23.3	64	56.8	44.8	17	30S ribosomal protein S3	V5V9N0	rpsC	27921.4	binding;mRNA binding;nucleic acid binding;RNA binding;rRNA binding;structural constituent of ribosome;structural molecule activity	biosynthetic process;cellular metabolic process;cellular process;macromolecule metabolic process;metabolic process;primary metabolic process;protein metabolic process;translation	cell part;macromolecular complex;ribonucleoprotein complex;small ribosomal subunit	KH_2;Ribosomal_S3_C
		6	18.13	18.13	56.65	50.19	50.19	18	DNA-binding protein	V5VGI9	AB988_1829	28987	binding;DNA binding;nucleic acid binding			DUF4115;HTH_25
		7	17.11	17.11	60.28	50.35	42.91	15	Bifunctional protein FolD	V5VAG1	folD	29759.5	catalytic activity;cyclohydrolase activity;hydrolase activity;hydrolase activity, acting on carbon-nitrogen (but not peptide) bonds;hydrolase activity, acting on carbon-nitrogen (but not peptide) bonds, in cyclic amidines;methenyltetrahydrofolate cyclohydrolase activity;methylenetetrahydrofolate dehydrogenase (NADP+) activity;oxidoreductase activity;oxidoreductase activity, acting on the CH-NH gr…	amine metabolic process;biosynthetic process;cellular amino acid metabolic process;cellular aromatic compound metabolic process;cellular ketone metabolic process;cellular metabolic process;cellular nitrogen compound metabolic process;cellular process;cofactor metabolic process;heterocycle metabolic process;metabolic process;nitrogen compound metabolic process;nucleobase-containing compound metabo…		THF_DHG_CYH;THF_DHG_CYH_C
		8	15.6	15.6	50.74	48.52	42.59	11	Site-determining protein	V5VG33	minD	29953.2	adenyl nucleotide binding;adenyl ribonucleotide binding;ATP binding;ATPase activity;binding;catalytic activity;hydrolase activity;hydrolase activity, acting on acid anhydrides;hydrolase activity, acting on acid anhydrides, in phosphorus-containing anhydrides;nucleoside-triphosphatase activity;nucleotide binding;purine nucleotide binding;purine ribonucleoside triphosphate binding;purine ribonucleo…	cellular process		CbiA
		9	14.49	14.49	43.62	38.93	33.89	10	Acetyl-coenzyme A carboxylase carboxyl transferase subunit beta	V5VA37	accD	32972.1	acetyl-CoA carboxylase activity;adenyl nucleotide binding;adenyl ribonucleotide binding;ATP binding;binding;catalytic activity;CoA carboxylase activity;ligase activity;ligase activity, forming carbon-carbon bonds;nucleotide binding;purine nucleotide binding;purine ribonucleoside triphosphate binding;purine ribonucleotide binding;ribonucleotide binding;transferase activity	biosynthetic process;cellular ketone metabolic process;cellular lipid metabolic process;cellular metabolic process;cellular process;lipid metabolic process;metabolic process;organic acid metabolic process;primary metabolic process;small molecule metabolic process	acetyl-CoA carboxylase complex;cell part;macromolecular complex;protein complex	Carboxyl_trans
		10	13.9	13.9	52.09	42.21	34.6	12	Phenylacetate degradation putative enoyl-CoA hydratase PaaB	A0A062EX30	paaB	28941.1
		11	13.47	13.47	49.64	37.59	33.58	8	50S ribosomal protein L2	V5V9H7	rplB	30279.9	binding;catalytic activity;nucleic acid binding;RNA binding;rRNA binding;structural constituent of ribosome;structural molecule activity;transferase activity	biosynthetic process;cellular metabolic process;cellular process;macromolecule metabolic process;metabolic process;primary metabolic process;protein metabolic process;translation	cell part;macromolecular complex;ribonucleoprotein complex	Ribosomal_L2;Ribosomal_L2_C
		12	13.01	13.01	52.4	35.96	35.96	9	NLPA lipoprotein	A0A1E3M8B2	ompR	29780.9
		13	12.79	12.79	49.14	43.99	26.8	7	Elongation factor Ts	V5VAW7	tsf	30710.2	binding;nucleic acid binding;RNA binding;translation elongation factor activity;translation factor activity, nucleic acid binding		cell part;cytoplasm	EF_TS;UBA
		14	11.04	11.04	48.03	42.52	27.95	9	Chemotaxis protein CheY	V5VAN8	ompR	28815.1	binding;DNA binding;nucleic acid binding	biological regulation;biosynthetic process;cellular metabolic process;cellular nitrogen compound metabolic process;cellular process;macromolecule metabolic process;metabolic process;nitrogen compound metabolic process;nucleobase-containing compound metabolic process;primary metabolic process;response to stimulus;RNA metabolic process;signal transduction		Response_reg;Trans_reg_C
		15	10.45	10.45	25.08	21.5	20.85	6	Membrane protein	U1VKW0	N173_08165	32608
		16	10.34	10.34	40.47	26.42	23.75	7	Hca operon transcriptional activator	V5VHC9	hcaR	33780.1	binding;DNA binding;nucleic acid binding;nucleic acid binding transcription factor activity;sequence-specific DNA binding transcription factor activity	biosynthetic process;cellular metabolic process;cellular nitrogen compound metabolic process;cellular process;macromolecule metabolic process;metabolic process;nitrogen compound metabolic process;nucleobase-containing compound metabolic process;primary metabolic process;RNA metabolic process		HTH_1;LysR_substrate
		17	9.73	9.73	30.91	26.49	20.78	6	Outer membrane protein assembly factor BamD	U1TM53	bamD	40724.2
		18	9.57	9.57	59.62	53.37	31.25	7	30S ribosomal protein S4	V5V961	rpsD	23268.7	binding;nucleic acid binding;RNA binding;rRNA binding;structural constituent of ribosome;structural molecule activity	biosynthetic process;cellular metabolic process;cellular process;macromolecule metabolic process;metabolic process;primary metabolic process;protein metabolic process;translation	cell part;macromolecular complex;ribonucleoprotein complex;small ribosomal subunit	Ribosomal_S4;S4
		19	9.3	9.3	43.4	43.4	36.32	5	50S ribosomal protein L3	V5V9M8	rplC	22479.6	binding;nucleic acid binding;RNA binding;rRNA binding;structural constituent of ribosome;structural molecule activity	biosynthetic process;cellular metabolic process;cellular process;macromolecule metabolic process;metabolic process;primary metabolic process;protein metabolic process;translation	cell part;intracellular non-membrane-bounded organelle;intracellular organelle;macromolecular complex;organelle;ribonucleoprotein complex;ribosome	Ribosomal_L3
		20	8.96	8.96	52.11	38.38	25.35	6	Cell division protein FtsQ	V5VAD8	ftsQ	32204.5		cellular component assembly;cellular component organization;cellular process;cytokinesis;reproduction	cell division site;cell part	FtsQ;POTRA_1
		21	8.43	8.43	37.8	37.8	32.11	4	Outer membrane protein CarO	Q155P8	carO	24421.9
		22	7.44	7.44	21	11.94	8.268	5	TonB-dependent siderophore receptor family protein	A0A062SK39	J812_3326	79821.1
		23	7.13	7.13	37.09	23.64	16.36	5	Signal peptidase I	D0CBQ1	lepB	31733.4
		24	6.96	6.96	27.71	19.48	19.48	5	50S ribosomal protein L1	V5VH86	rplA	23856.5	binding;nucleic acid binding;RNA binding;rRNA binding;structural constituent of ribosome;structural molecule activity;tRNA binding	biological regulation;biosynthetic process;cellular metabolic process;cellular process;macromolecule metabolic process;metabolic process;primary metabolic process;protein metabolic process;regulation of translation;translation	cell part;macromolecular complex;ribonucleoprotein complex	Ribosomal_L1
		25	6.93	6.93	18.37	12.07	10.76	5	Cytochrome BD oxidase subunit II	U1VLD1	N173_06510	41541.8
		26	6.28	6.28	50	42.19	35.16	4	30S ribosomal protein S9	V5VBA5	rpsI	14259.6	structural constituent of ribosome;structural molecule activity	biosynthetic process;cellular metabolic process;cellular process;macromolecule metabolic process;metabolic process;primary metabolic process;protein metabolic process;translation	cell part;intracellular non-membrane-bounded organelle;intracellular organelle;macromolecular complex;organelle;ribonucleoprotein complex;ribosome	Ribosomal_S9
		27	6.2	6.2	37.67	37.67	31.51	4	50S ribosomal protein L15	V5V957	rplO	15480.9	binding;nucleic acid binding;RNA binding;rRNA binding;structural constituent of ribosome;structural molecule activity	biosynthetic process;cellular metabolic process;cellular process;macromolecule metabolic process;metabolic process;primary metabolic process;protein metabolic process;translation	cell part;macromolecular complex;ribonucleoprotein complex	Ribosomal_L18e
		28	5.94	5.94	43.22	30.51	30.51	4	30S ribosomal protein S13	V5VB52	rpsM	13266.6	binding;nucleic acid binding;RNA binding;rRNA binding;structural constituent of ribosome;structural molecule activity;tRNA binding	biosynthetic process;cellular metabolic process;cellular process;macromolecule metabolic process;metabolic process;primary metabolic process;protein metabolic process;translation	cell part;intracellular non-membrane-bounded organelle;intracellular organelle;macromolecular complex;organelle;ribonucleoprotein complex;ribosome	Ribosomal_S13
		29	5.82	5.82	47.46	30.51	24.29	4	50S ribosomal protein L6	U1VW49	rplF	19097
		30	5.64	5.64	24.25	17.54	14.93	4	3-oxoacyl-[acyl-carrier protein] reductase	V5V9V4	fabG_11	29266.7	3-oxoacyl-[acyl-carrier-protein] reductase (NADPH) activity;catalytic activity;fatty acid synthase activity;oxidoreductase activity;oxidoreductase activity, acting on CH-OH group of donors;oxidoreductase activity, acting on the CH-OH group of donors, NAD or NADP as acceptor;transferase activity;transferase activity, transferring acyl groups;transferase activity, transferring acyl groups other tha…			adh_short
		31	5.34	5.34	32	23.6	18	4	30S ribosomal protein S2	V5VBC2	rpsB	27642.3	structural constituent of ribosome;structural molecule activity	biosynthetic process;cellular metabolic process;cellular process;macromolecule metabolic process;metabolic process;primary metabolic process;protein metabolic process;translation	cell part;macromolecular complex;ribonucleoprotein complex;small ribosomal subunit	Ribosomal_S2
		43	3.67	3.67	25.36	15.36	8.929	4	Universal stress family protein	V5VEI3	A7934_06925	31429.1		response to stimulus;response to stress		Usp
3	ATCC 17978 (ST77)	1	60.79	60.79	58.43	58.43	57.65	62	MetA-pathway of phenol degradation family protein	A0A0D8GPA2	AB988_1131	27595
		2	35.36	35.36	61.54	55.77	49.52	22	30S ribosomal protein S4	V5V961	rpsD	23268.7	binding;nucleic acid binding;RNA binding;rRNA binding;structural constituent of ribosome;structural molecule activity	biosynthetic process;cellular metabolic process;cellular process;macromolecule metabolic process;metabolic process;primary metabolic process;protein metabolic process;translation	cell part;macromolecular complex;ribonucleoprotein complex;small ribosomal subunit	Ribosomal_S4;S4
		3	26.32	26.32	63.72	61.5	58.41	17	Mammalian cell entry protein	V5V921	ttg2C	24114.4				MCE
		4	25.39	25.39	32.58	31.74	31.74	20	Outer membrane protein A	W6SC34	ompA	36270.3			cell part;membrane	OMP_b-brl;OmpA
		5	20.21	20.21	39.48	38.63	38.63	16	Putative outer membrane protein (Fragment)	Q4A208	omp25	25596.8
		6	18.37	18.37	52.72	36.4	36.4	10	Phosphoribosylaminoimidazole-succinocarboxamide synthase	V5VA59	purC	26958	acid-amino acid ligase activity;adenyl nucleotide binding;adenyl ribonucleotide binding;ATP binding;binding;catalytic activity;ligase activity;ligase activity, forming carbon-nitrogen bonds;nucleotide binding;phosphoribosylaminoimidazolesuccinocarboxamide synthase activity;purine nucleotide binding;purine ribonucleoside triphosphate binding;purine ribonucleotide binding;ribonucleotide binding	biosynthetic process;cellular metabolic process;cellular nitrogen compound metabolic process;cellular process;heterocycle metabolic process;metabolic process;nitrogen compound metabolic process;nucleobase-containing compound metabolic process;nucleobase-containing small molecule metabolic process;nucleotide metabolic process;primary metabolic process;small molecule metabolic process		SAICAR_synt
		7	13.04	13.04	33.75	29.17	28.75	6	Peptidyl-prolyl cis-trans isomerase	V5RC11	fkpA	26463.1	catalytic activity;cis-trans isomerase activity;isomerase activity;peptidyl-prolyl cis-trans isomerase activity	cellular metabolic process;cellular process;macromolecule metabolic process;metabolic process;primary metabolic process;protein folding;protein metabolic process		FKBP_C;FKBP_N
		8	13	13	40.52	34.91	29.31	7	Mlr7403 protein	V5VH33	A7934_19320	25834.3				TPR_21
		9	12.87	12.87	27.84	25.64	23.08	12	Acetyl-coenzyme A carboxylase carboxyl transferase subunit alpha	V5VGE4	accA	29672.9	acetyl-CoA carboxylase activity;adenyl nucleotide binding;adenyl ribonucleotide binding;ATP binding;binding;catalytic activity;CoA carboxylase activity;ligase activity;ligase activity, forming carbon-carbon bonds;nucleotide binding;purine nucleotide binding;purine ribonucleoside triphosphate binding;purine ribonucleotide binding;ribonucleotide binding;transferase activity	biosynthetic process;cellular ketone metabolic process;cellular lipid metabolic process;cellular metabolic process;cellular process;lipid metabolic process;metabolic process;organic acid metabolic process;primary metabolic process;small molecule metabolic process	acetyl-CoA carboxylase complex;cell part;macromolecular complex;protein complex	ACCA
		10	12.34	12.34	40.11	35.03	29.38	9	50S ribosomal protein L6	U1VW49	rplF	19097	binding;nucleic acid binding;RNA binding;rRNA binding;structural constituent of ribosome;structural molecule activity	biosynthetic process;cellular metabolic process;cellular process;macromolecule metabolic process;metabolic process;primary metabolic process;protein metabolic process;translation	cell part;macromolecular complex;ribonucleoprotein complex;small ribosomal subunit
		11	10.55	10.55	29.12	21.84	21.84	7	Thiazole synthase	V5VBR0	thiG	27763.1	catalytic activity;sulfurtransferase activity;transferase activity;transferase activity, transferring sulfur-containing groups	biosynthetic process;cellular aromatic compound metabolic process;cellular metabolic process;cellular nitrogen compound metabolic process;cellular process;cofactor metabolic process;heterocycle metabolic process;metabolic process;nitrogen compound metabolic process;small molecule metabolic process;sulfur compound metabolic process;vitamin metabolic process	cell part;cytoplasm	ThiG
		12	10.39	10.39	26.46	26.46	26.46	5	Elongation factor P	V5VBC5	efp	20891.7	binding;nucleic acid binding;RNA binding;translation elongation factor activity;translation factor activity, nucleic acid binding	biosynthetic process;cellular metabolic process;cellular process;metabolic process;peptide metabolic process	cell part;cytoplasm	EFP;EFP_N;Elong-fact-P_C
		13	9.04	9.04	33.33	24.59	24.59	5	Translation initiation factor IF-3	B0VV99	infC	20640	translation initiation factoractivity	translation	cell part;cytoplasm
		14	9.02	9.02	22.06	16.01	13.88	4	Universal stress protein A	X2FAJ3	uspA	31053.7		response to stimulus;response to stress		Usp
		15	8.71	8.71	18.72	18.72	18.72	4	18K peptidoglycan-associated outer membrane lipoprotein Peptidoglycan-associated lipoprotein Outer membrane protein P6 OmpA/MotB	V5VAD5	pal	17762.5			cell part;membrane	OmpA
		16	8.69	8.69	43.15	41.1	34.93	5	50S ribosomal protein L15	V5V957	rplO	15480.9	binding;nucleic acid binding;RNA binding;rRNA binding;structural constituent of ribosome;structural molecule activity	biosynthetic process;cellular metabolic process;cellular process;macromolecule metabolic process;metabolic process;primary metabolic process;protein metabolic process;translation	cell part;macromolecular complex;ribonucleoprotein complex	Ribosomal_L18e
		17	8.3	8.3	9.375	7.201	5.978	4	TonB-dependent siderophore receptor	L9P6R3	ACINNAV57_0503	80054.4			cell outer membrane, integral component of membrane
		18	8	8	24.88	24.88	24.88	5	Outer membrane lipoprotein omp16	V5VG76	yiaD	22485.1			cell part;membrane	OmpA
		19	7.63	7.63	19.69	19.69	16.22	4	Ferredoxin--NADP reductase	V5VBK8	fpr	29334.6	catalytic activity;ferredoxin-NADP+ reductase activity;oxidoreductase activity;oxidoreductase activity, acting on iron-sulfur proteins as donors;oxidoreductase activity, acting on iron-sulfur proteins as donors, NAD or NADP as acceptor			FAD_binding_6;NAD_binding_1
		20	7.46	7.46	22.8	15.2	15.2	4	30S ribosomal protein S3	V5V9N0	rpsC	27921.4	binding;mRNA binding;nucleic acid binding;RNA binding;rRNA binding;structural constituent of ribosome;structural molecule activity	biosynthetic process;cellular metabolic process;cellular process;macromolecule metabolic process;metabolic process;primary metabolic process;protein metabolic process;translation	cell part;macromolecular complex;ribonucleoprotein complex;small ribosomal subunit	KH_2;Ribosomal_S3_C
		25	6.33	6.33	22.66	22.66	22.66	4	30S ribosomal protein S11	V5V9J7	rpsK	13534.5	binding;nucleic acid binding;RNA binding;rRNA binding;structural constituent of ribosome;structural molecule activity	biosynthetic process;cellular metabolic process;cellular process;macromolecule metabolic process;metabolic process;primary metabolic process;protein metabolic process;translation	cell part;intracellular non-membrane-bounded organelle;intracellular organelle;macromolecular complex;organelle;ribonucleoprotein complex;ribosome	Ribosomal_S11
		27	6.08	6.08	22.94	19.91	19.91	4	50S ribosomal protein L1	V5VH86	rplA	23856.5	binding;nucleic acid binding;RNA binding;rRNA binding;structural constituent of ribosome;structural molecule activity;tRNA binding	biological regulation;biosynthetic process;cellular metabolic process;cellular process;macromolecule metabolic process;metabolic process;primary metabolic process;protein metabolic process;regulation of translation;translation	cell part;macromolecular complex;ribonucleoprotein complex	Ribosomal_L1
		29	6.05	6.01	10.03	10.03	7.358	4	34 kDa Outer Membrane Protein	Q2YS40	OMP	30292.3
		30	6.01	6.01	16	12.89	12.89	4	NADH-quinone oxidoreductase subunit B	V5VG30	nuoB	25551.6	4 iron, 4 sulfur cluster binding;binding;catalytic activity;cation binding;cofactor binding;ion binding;iron ion binding;iron-sulfur cluster binding;metal cluster binding;metal ion binding;NADH dehydrogenase (quinone) activity;NADH dehydrogenase (ubiquinone) activity;NADH dehydrogenase activity;oxidoreductase activity;oxidoreductase activity, acting on NADH or NADPH;oxidoreductase activity, actin…	establishment of localization;transport	cell part;membrane;plasma membrane	Oxidored_q6
		44	4.19	4.56	13.85	9.615	9.615	4	Chromosome (Plasmid) partitioning protein ParA	V5VDI2	soj_2	28141.6				CbiA
		50	4.02	4.02	6.509	4.438	4.438	4	NADH-quinone oxidoreductase subunit H	V5VG25	nouH	37711.9	binding;catalytic activity;cofactor binding;NADH dehydrogenase (quinone) activity;NADH dehydrogenase activity;oxidoreductase activity;oxidoreductase activity, acting on NADH or NADPH;oxidoreductase activity, acting on NADH or NADPH, quinone or similar compound as acceptor;quinone binding		cell part;membrane;plasma membrane	NADHdh
	#237 (ST632)	1	145.06	145.06	82.93	82.52	77.64	361	Outer membrane protein CarO	Q155P8	carO	24437.9			cell part;membrane
		2	53.71	53.71	58.43	58.43	58.43	68	MetA-pathway of phenol degradation family protein	A0A009PJB6	J506_1136	25381.3
		3	32.07	32.07	82	75.6	60.4	29	30S ribosomal protein S3	V5V9N0	rpsC	27921.4	binding;mRNA binding;nucleic acid binding;RNA binding;rRNA binding;structural constituent of ribosome;structural molecule activity	biosynthetic process;cellular metabolic process;cellular process;macromolecule metabolic process;metabolic process;primary metabolic process;protein metabolic process;translation	cell part;macromolecular complex;ribonucleoprotein complex;small ribosomal subunit	KH_2;Ribosomal_S3_C
		4	31.2	31.2	56.04	55.68	52.75	36	Beta-lactamase OXA-23	Q9L4P2	ari-1	30979	binding;carboxylic acid binding;drug binding;penicillin binding			Transpeptidase
		5	29.31	29.31	72.12	72.12	72.12	24	Mammalian cell entry protein	V5V921	ttg2C	24114.4				MCE
		6	25.18	25.18	67.79	63.46	38.94	17	30S ribosomal protein S4	V5V961	rpsD	23268.7	binding;nucleic acid binding;RNA binding;rRNA binding;structural constituent of ribosome;structural molecule activity	biosynthetic process;cellular metabolic process;cellular process;macromolecule metabolic process;metabolic process;primary metabolic process;protein metabolic process;translation	cell part;macromolecular complex;ribonucleoprotein complex;small ribosomal subunit	Ribosomal_S4;S4
		7	24.02	24.02	45.51	45.51	42.13	17	Outer membrane protein A	W6SC34	ompA	36270.3			cell part;membrane	OMP_b-brl;OmpA
		8	20.94	20.94	59.05	54.31	51.29	11	Mlr7403 protein	V5VH33	A7934_19320	25834.3				TPR_21
		9	20.1	20.1	47.5	47.5	42.92	17	Peptidyl-prolyl cis-trans isomerase	V5RC11	fkpA	25973.5	catalytic activity;cis-trans isomerase activity;isomerase activity;peptidyl-prolyl cis-trans isomerase activity	cellular metabolic process;cellular process;macromolecule metabolic process;metabolic process;primary metabolic process;protein folding;protein metabolic process		FKBP_C;FKBP_N
		10	19.01	19.01	48.07	48.07	48.07	13	Putative outer membrane protein (Fragment)	Q4A208	omp25	25596.8
		11	17.11	17.11	51.88	41.42	36.82	11	Phosphoribosylaminoimidazole-succinocarboxamide synthase	V5VA59	purC	26958	acid-amino acid ligase activity;adenyl nucleotide binding;adenyl ribonucleotide binding;ATP binding;binding;catalytic activity;ligase activity;ligase activity, forming carbon-nitrogen bonds;nucleotide binding;phosphoribosylaminoimidazolesuccinocarboxamide synthase activity;purine nucleotide binding;purine ribonucleoside triphosphate binding;purine ribonucleotide binding;ribonucleotide binding	biosynthetic process;cellular metabolic process;cellular nitrogen compound metabolic process;cellular process;heterocycle metabolic process;metabolic process;nitrogen compound metabolic process;nucleobase-containing compound metabolic process;nucleobase-containing small molecule metabolic process;nucleotide metabolic process;primary metabolic process;small molecule metabolic process		SAICAR_synt
		12	15.07	15.07	49.45	38.83	34.8	16	Acetyl-coenzyme A carboxylase carboxyl transferase subunit alpha	G2JKT1	accA	29640.9
		13	13.44	13.44	34.85	34.85	31.82	10	Uncharacterized protein	N9JK07	F913_02238	27652.5
		14	13.3	13.3	55.25	37.74	28.4	8	ATPase	U5QBG8	soj_3	29082.7				CbiA
		15	12.63	12.63	43.87	37.26	37.26	9	50S ribosomal protein L3	V5V9M8	rplC	22479.6	binding;nucleic acid binding;RNA binding;rRNA binding;structural constituent of ribosome;structural molecule activity	biosynthetic process;cellular metabolic process;cellular process;macromolecule metabolic process;metabolic process;primary metabolic process;protein metabolic process;translation	cell part;intracellular non-membrane-bounded organelle;intracellular organelle;macromolecular complex;organelle;ribonucleoprotein complex;ribosome	Ribosomal_L3
		16	11.57	11.57	36.02	29.5	29.5	8	Thiazole synthase	V5VBR0	thiG	27763.1	catalytic activity;sulfurtransferase activity;transferase activity;transferase activity, transferring sulfur-containing groups	biosynthetic process;cellular aromatic compound metabolic process;cellular metabolic process;cellular nitrogen compound metabolic process;cellular process;cofactor metabolic process;heterocycle metabolic process;metabolic process;nitrogen compound metabolic process;small molecule metabolic process;sulfur compound metabolic process;vitamin metabolic process	cell part;cytoplasm	ThiG
		17	11.2	9.15	50	50	46.49	6	Uncharacterized protein	L9NYW5	ACINNAV57_1398	11242
		18	10.2	10.2	41.14	41.14	41.14	9	34 kDa Outer Membrane Protein	Q2YS40	OMP	30292.3
		19	10.17	10.17	42.39	30.07	25	7	Pyrroline-5-carboxylate reductase	V5VGV7	proC	29044.3	catalytic activity;oxidoreductase activity;oxidoreductase activity, acting on the CH-NH group of donors;oxidoreductase activity, acting on the CH-NH group of donors, NAD or NADP as acceptor;pyrroline-5-carboxylate reductase activity	amine metabolic process;biosynthetic process;cellular amino acid metabolic process;cellular ketone metabolic process;cellular metabolic process;cellular nitrogen compound metabolic process;cellular process;heterocycle metabolic process;metabolic process;nitrogen compound metabolic process;organic acid metabolic process;primary metabolic process;small molecule metabolic process	cell part;cytoplasm	F420_oxidored;P5CR_dimer
		20	8.84	8.84	28.62	25.65	24.16	9	3-methyl-2-oxobutanoate hydroxymethyltransferase	V5VGY1	panB	28976.4	3-methyl-2-oxobutanoate hydroxymethyltransferase activity;binding;catalytic activity;cation binding;hydroxymethyl-, formyl- and related transferase activity;ion binding;metal ion binding;methyltransferase activity;transferase activity;transferase activity, transferring one-carbon groups	amine metabolic process;biosynthetic process;cellular amino acid metabolic process;cellular ketone metabolic process;cellular metabolic process;cellular nitrogen compound metabolic process;cellular process;cofactor metabolic process;metabolic process;nitrogen compound metabolic process;organic acid metabolic process;primary metabolic process;small molecule metabolic process;vitamin metabolic proc…	cell part;cytoplasm	Pantoate_transf
		21	8.59	8.59	46.15	44.23	33.97	5	30S ribosomal protein S7	V5VG47	rpsG	17699.6	binding;nucleic acid binding;RNA binding;rRNA binding;structural constituent of ribosome;structural molecule activity;tRNA binding	biosynthetic process;cellular metabolic process;cellular process;macromolecule metabolic process;metabolic process;primary metabolic process;protein metabolic process;translation	cell part;macromolecular complex;ribonucleoprotein complex;small ribosomal subunit	Ribosomal_S7
		22	8.5	8.5	49.18	44.81	44.81	8	Translation initiation factor IF-3	B0VV99	infC	20640	translation initiation factoractivity	translation	cell part;cytoplasm
		23	8.44	8.44	24.32	24.32	18.15	5	Ferredoxin--NADP reductase	V5VBK8	fpr	29334.6	catalytic activity;ferredoxin-NADP+ reductase activity;oxidoreductase activity;oxidoreductase activity, acting on iron-sulfur proteins as donors;oxidoreductase activity, acting on iron-sulfur proteins as donors, NAD or NADP as acceptor			FAD_binding_6;NAD_binding_1
		24	8.2	8.2	43.84	41.1	41.1	6	50S ribosomal protein L15	V5V957	rplO	15480.9	binding;nucleic acid binding;RNA binding;rRNA binding;structural constituent of ribosome;structural molecule activity	biosynthetic process;cellular metabolic process;cellular process;macromolecule metabolic process;metabolic process;primary metabolic process;protein metabolic process;translation	cell part;macromolecular complex;ribonucleoprotein complex	Ribosomal_L18e
		25	7.91	7.91	46.88	46.88	46.88	5	30S ribosomal protein S11	V5V9J7	rpsK	13534.5	binding;nucleic acid binding;RNA binding;rRNA binding;structural constituent of ribosome;structural molecule activity	biosynthetic process;cellular metabolic process;cellular process;macromolecule metabolic process;metabolic process;primary metabolic process;protein metabolic process;translation	cell part;intracellular non-membrane-bounded organelle;intracellular organelle;macromolecular complex;organelle;ribonucleoprotein complex;ribosome	Ribosomal_S11
		26	7.72	7.72	30.35	27.63	18.68	5	Bacterial transcriptional regulator family protein	V5VIS5	pcaU_1	29278.8	binding;DNA binding;nucleic acid binding	biological regulation;biosynthetic process;cellular metabolic process;cellular nitrogen compound metabolic process;cellular process;macromolecule metabolic process;metabolic process;nitrogen compound metabolic process;nucleobase-containing compound metabolic process;primary metabolic process;RNA metabolic process		IclR
		27	7.67	7.67	44.16	35.5	22.08	4	Bacterial regulatory s, tetR family protein	V5VAZ5	fabR	26033.9	binding;DNA binding;nucleic acid binding	biological regulation;biosynthetic process;cellular metabolic process;cellular nitrogen compound metabolic process;cellular process;macromolecule metabolic process;metabolic process;nitrogen compound metabolic process;nucleobase-containing compound metabolic process;primary metabolic process;RNA metabolic process		TetR_N
		28	7.62	7.62	21.76	19.08	19.08	5	Acyl-[acyl-carrier-protein]--UDP-N-acetylglucosamine O-acyltransferase	V5VC42	lpxA	28283.2	acyl-[acyl-carrier-protein]-UDP-N-acetylglucosamine O-acyltransferase activity;catalytic activity;O-acyltransferase activity;transferase activity;transferase activity, transferring acyl groups;transferase activity, transferring acyl groups other than amino-acyl groups	biosynthetic process;cellular lipid metabolic process;cellular metabolic process;cellular process;lipid metabolic process;metabolic process;primary metabolic process	cell part;cytoplasm	Acetyltransf_11;Hexapep
		29	7.59	7.59	60.11	38.76	23.03	4	50S ribosomal protein L5	V5VB41	rplE	20020.4	binding;nucleic acid binding;RNA binding;rRNA binding;structural constituent of ribosome;structural molecule activity;tRNA binding	biosynthetic process;cellular metabolic process;cellular process;macromolecule metabolic process;metabolic process;primary metabolic process;protein metabolic process;translation	cell part;intracellular non-membrane-bounded organelle;intracellular organelle;macromolecular complex;organelle;ribonucleoprotein complex;ribosome	Ribosomal_L5;Ribosomal_L5_C
		30	7.3	7.3	54.69	45.31	45.31	6	30S ribosomal protein S9	V5VBA5	rpsI	14259.6	structural constituent of ribosome;structural molecule activity	biosynthetic process;cellular metabolic process;cellular process;macromolecule metabolic process;metabolic process;primary metabolic process;protein metabolic process;translation	cell part;intracellular non-membrane-bounded organelle;intracellular organelle;macromolecular complex;organelle;ribonucleoprotein complex;ribosome	Ribosomal_S9
		31	7.17	7.17	18.56	18.56	18.56	4	Triosephosphate isomerase	S3T5V4	tpiA	28227
		32	7.1	7.1	20	20	20	4	Lipoprotein-releasing system ATP-binding protein LolD	G2JD82	lolD	26515.5
		33	7.03	7.03	47.46	36.16	32.2	6	50S ribosomal protein L6	U1VW49	rplF	19069	binding;nucleic acid binding;RNA binding;rRNA binding;structural constituent of ribosome;structural molecule activity	biosynthetic process;cellular metabolic process;cellular process;macromolecule metabolic process;metabolic process;primary metabolic process;protein metabolic process;translation	cell part;macromolecular complex;ribonucleoprotein complex;small ribosomal subunit
		34	6.69	6.69	21.92	19.23	13.46	4	Chromosome (Plasmid) partitioning protein ParA	V5VDI2	soj_2	28141.6				CbiA
		36	6.24	6.24	14.11	14.11	13.8	4	Membrane protein	U1TWU9	N173_05315	34354.2
		37	5.97	5.97	39.66	39.66	39.66	4	50S ribosomal protein L18	V5V9P3	rplR	12418.3	binding;nucleic acid binding;RNA binding;rRNA binding;structural constituent of ribosome;structural molecule activity	biosynthetic process;cellular metabolic process;cellular process;macromolecule metabolic process;metabolic process;primary metabolic process;protein metabolic process;translation	cell part;intracellular non-membrane-bounded organelle;intracellular organelle;macromolecular complex;organelle;ribonucleoprotein complex;ribosome	Ribosomal_L18p
		38	5.96	5.96	17.27	11.15	11.15	4	Methylenetetrahydrofolate reductase	V5VBJ3	metF	30816	catalytic activity;methylenetetrahydrofolate reductase (NADPH) activity;oxidoreductase activity;oxidoreductase activity, acting on the CH-NH group of donors;oxidoreductase activity, acting on the CH-NH group of donors, NAD or NADP as acceptor	amine metabolic process;biosynthetic process;cellular amino acid metabolic process;cellular aromatic compound metabolic process;cellular ketone metabolic process;cellular metabolic process;cellular nitrogen compound metabolic process;cellular process;cofactor metabolic process;heterocycle metabolic process;metabolic process;nitrogen compound metabolic process;one-carbon metabolic process;organic …	cell part;cytosol	MTHFR
		42	5.19	5.61	22.63	19.34	14.23	5	Carbapenem-hydrolyzing oxacillinase OXA-176	D7RPF0	blaOXA-176	30587	binding;carboxylic acid binding;drug binding;penicillin binding			Transpeptidase
		44	5.05	5.05	41.61	36.5	36.5	4	50S ribosomal protein L16	V5VB35	rplP	15466.2	binding;nucleic acid binding;RNA binding;rRNA binding;structural constituent of ribosome;structural molecule activity;tRNA binding	biosynthetic process;cellular metabolic process;cellular process;macromolecule metabolic process;metabolic process;primary metabolic process;protein metabolic process;translation	cell part;intracellular non-membrane-bounded organelle;intracellular organelle;macromolecular complex;organelle;ribonucleoprotein complex;ribosome	Ribosomal_L16
		48	4.4	4.4	22.19	12.81	9.375	4	Protein-export membrane protein SecF	V5V9C7	secF	35108.2	active transmembrane transporter activity;macromolecule transmembrane transporter activity;P-P-bond-hydrolysis-driven protein transmembrane transporter activity;P-P-bond-hydrolysis-driven transmembrane transporter activity;primary active transmembrane transporter activity;protein transmembrane transporter activity;protein transporter activity;substrate-specific transmembrane transporter activity;…	cellular process;establishment of localization;protein targeting;protein transport;transmembrane transport;transport	cell part;intracellular;membrane;plasma membrane	Sec_GG;SecD_SecF
		52	3.71	3.71	28.97	25.23	25.23	4	50S ribosomal protein L21	A0A0E1PU29	rplU	11997
		53	3.65	3.65	33.21	15.88	7.942	4	Short-chain dehydrogenase	U1W0E4	N173_01795	30348.9
	#150( ST2)	1	219.45	205.63	97.15	91.87	89.43	661	Outer membrane protein CarO	Q155P8	carO	24421.9			cell part;membrane
		2	65.16	65.16	86.67	86.67	86.67	116	MetA-pathway of phenol degradation family protein	A0A062G5C2	J530_1797	27624.9				Phenol_MetA_deg
		3	59.94	59.94	82.78	82.78	79.12	84	Beta-lactamase OXA-23	Q9L4P2	ari-1	30979	binding;carboxylic acid binding;drug binding;penicillin binding			Transpeptidase
		4	38.71	36.5	69.23	64.84	64.84	36	Gram-negative pili assembly chaperone, N-terminal domain protein	A0A009KJ91	518_2606	30194.5		cell wall organization;cell wall organization or biogenesis	cell part;periplasmic space	PapD_N
		5	25.72	27.72	65.69	54.38	53.65	28	Carbapenem-hydrolyzing oxacillinase OXA-176	D7RPF0	blaOXA-176	30587	binding;carboxylic acid binding;drug binding;penicillin binding			Transpeptidase
		6	25.21	25.21	57.87	49.44	42.13	15	Outer membrane protein A	W6SC34	ompA	36270.3			cell part;membrane	OMP_b-brl;OmpA
		7	24.58	24.58	70.4	54.8	54.8	29	30S ribosomal protein S3	V5V9N0	rpsC	27921.4	binding;mRNA binding;nucleic acid binding;RNA binding;rRNA binding;structural constituent of ribosome;structural molecule activity	biosynthetic process;cellular metabolic process;cellular process;macromolecule metabolic process;metabolic process;primary metabolic process;protein metabolic process;translation	cell part;macromolecular complex;ribonucleoprotein complex;small ribosomal subunit	KH_2;Ribosomal_S3_C
		8	24.14	24.14	62.98	52.88	49.52	14	30S ribosomal protein S4	V5V961	rpsD	23268.7	binding;nucleic acid binding;RNA binding;rRNA binding;structural constituent of ribosome;structural molecule activity	biosynthetic process;cellular metabolic process;cellular process;macromolecule metabolic process;metabolic process;primary metabolic process;protein metabolic process;translation	cell part;macromolecular complex;ribonucleoprotein complex;small ribosomal subunit	Ribosomal_S4;S4
		9	21.82	21.82	69.47	64.16	54.42	15	Mammalian cell entry protein	V5V921	ttg2C	24114.4				MCE
		10	19.77	19.77	65.93	61.54	57.88	13	Acetyl-coenzyme A carboxylase carboxyl transferase subunit alpha	G2JKT1	accA	29640.9
		11	18.18	18.18	64.81	63.95	60.94	14	Putative outer membrane protein (Fragment)	Q4A208	omp25	25596.8
		12	16.03	16.03	52.51	52.17	52.17	12	34 kDa Outer Membrane Protein	Q2YS40	OMP	30292.3
		13	16.01	16.01	48.77	45.9	45.9	10	Peptidyl-prolyl cis-trans isomerase	V5REA1	fkpA	25986.5	catalytic activity;cis-trans isomerase activity;isomerase activity;peptidyl-prolyl cis-trans isomerase activity	cellular metabolic process;cellular process;macromolecule metabolic process;metabolic process;primary metabolic process;protein folding;protein metabolic process		FKBP_C;FKBP_N
		14	16	14	47.37	47.37	47.37	7	Uncharacterized protein	L9NYW5	ACINNAV57_1398	11242
		15	15.51	15.51	64.22	52.16	47.41	9	Mlr7403 protein	V5VH33	A7934_19320	25834.3				TPR_21
		16	14.12	14.12	65.27	43.93	43.93	10	Phosphoribosylaminoimidazole-succinocarboxamide synthase	V5VA59	purC	26958	acid-amino acid ligase activity;adenyl nucleotide binding;adenyl ribonucleotide binding;ATP binding;binding;catalytic activity;ligase activity;ligase activity, forming carbon-nitrogen bonds;nucleotide binding;phosphoribosylaminoimidazolesuccinocarboxamide synthase activity;purine nucleotide binding;purine ribonucleoside triphosphate binding;purine ribonucleotide binding;ribonucleotide binding	biosynthetic process;cellular metabolic process;cellular nitrogen compound metabolic process;cellular process;heterocycle metabolic process;metabolic process;nitrogen compound metabolic process;nucleobase-containing compound metabolic process;nucleobase-containing small molecule metabolic process;nucleotide metabolic process;primary metabolic process;small molecule metabolic process		SAICAR_synt
		17	11.56	11.56	62.08	54.58	48.33	6	Conjugative transfer system protein TraK	U5QEZ8	traK	24444.8				TraK
		18	11.54	11.54	55	38.5	38.5	7	50S ribosomal protein L4	V5V9M5	rplD	21551.9	binding;nucleic acid binding;RNA binding;rRNA binding;structural constituent of ribosome;structural molecule activity	biosynthetic process;cellular metabolic process;cellular process;macromolecule metabolic process;metabolic process;primary metabolic process;protein metabolic process;translation	cell part;intracellular non-membrane-bounded organelle;intracellular organelle;macromolecular complex;organelle;ribonucleoprotein complex;ribosome	Ribosomal_L4
		19	11.01	11.01	56.13	43.4	43.4	6	50S ribosomal protein L3	V5V9M8	rplC	22479.6	binding;nucleic acid binding;RNA binding;rRNA binding;structural constituent of ribosome;structural molecule activity	biosynthetic process;cellular metabolic process;cellular process;macromolecule metabolic process;metabolic process;primary metabolic process;protein metabolic process;translation	cell part;intracellular non-membrane-bounded organelle;intracellular organelle;macromolecular complex;organelle;ribonucleoprotein complex;ribosome	Ribosomal_L3
		20	10.31	10.31	48.92	41.37	35.25	8	Methylenetetrahydrofolate reductase	V5VBJ3	metF	30816	catalytic activity;methylenetetrahydrofolate reductase (NADPH) activity;oxidoreductase activity;oxidoreductase activity, acting on the CH-NH group of donors;oxidoreductase activity, acting on the CH-NH group of donors, NAD or NADP as acceptor	amine metabolic process;biosynthetic process;cellular amino acid metabolic process;cellular aromatic compound metabolic process;cellular ketone metabolic process;cellular metabolic process;cellular nitrogen compound metabolic process;cellular process;cofactor metabolic process;heterocycle metabolic process;metabolic process;nitrogen compound metabolic process;one-carbon metabolic process;organic …	cell part;cytosol	MTHFR
		21	10.08	10.08	44.4	22.39	22.39	5	Ferredoxin--NADP reductase	V5VBK8	fpr	29334.6	catalytic activity;ferredoxin-NADP+ reductase activity;oxidoreductase activity;oxidoreductase activity, acting on iron-sulfur proteins as donors;oxidoreductase activity, acting on iron-sulfur proteins as donors, NAD or NADP as acceptor			FAD_binding_6;NAD_binding_1
		22	10	10	36.2	33.74	33.74	6	Membrane protein	U1TWU9	N173_05315	34354.2
		23	9.92	9.92	20.31	17.5	17.5	6	Protein-export membrane protein SecF	V5V9C7	secF	35108.2	active transmembrane transporter activity;macromolecule transmembrane transporter activity;P-P-bond-hydrolysis-driven protein transmembrane transporter activity;P-P-bond-hydrolysis-driven transmembrane transporter activity;primary active transmembrane transporter activity;protein transmembrane transporter activity;protein transporter activity;substrate-specific transmembrane transporter activity;…	cellular process;establishment of localization;protein targeting;protein transport;transmembrane transport;transport	cell part;intracellular;membrane;plasma membrane	Sec_GG;SecD_SecF
		24	8.84	8.84	49.32	43.15	43.15	5	50S ribosomal protein L15	V5V957	rplO	15480.9	binding;nucleic acid binding;RNA binding;rRNA binding;structural constituent of ribosome;structural molecule activity	biosynthetic process;cellular metabolic process;cellular process;macromolecule metabolic process;metabolic process;primary metabolic process;protein metabolic process;translation	cell part;macromolecular complex;ribonucleoprotein complex	Ribosomal_L18e
		26	8.67	8.67	36.64	33.97	28.24	5	Acyl-[acyl-carrier-protein]--UDP-N-acetylglucosamine O-acyltransferase	V5VC42	lpxA	28283.2	acyl-[acyl-carrier-protein]-UDP-N-acetylglucosamine O-acyltransferase activity;catalytic activity;O-acyltransferase activity;transferase activity;transferase activity, transferring acyl groups;transferase activity, transferring acyl groups other than amino-acyl groups	biosynthetic process;cellular lipid metabolic process;cellular metabolic process;cellular process;lipid metabolic process;metabolic process;primary metabolic process	cell part;cytoplasm	Acetyltransf_11;Hexapep
		27	7.89	7.89	56.03	41.63	32.68	6	ATPase	U5QBG8	soj_3	29082.7				CbiA
		28	7.61	7.61	68.75	42.19	35.94	4	30S ribosomal protein S9	V5VBA5	rpsI	14259.6	structural constituent of ribosome;structural molecule activity	biosynthetic process;cellular metabolic process;cellular process;macromolecule metabolic process;metabolic process;primary metabolic process;protein metabolic process;translation	cell part;intracellular non-membrane-bounded organelle;intracellular organelle;macromolecular complex;organelle;ribonucleoprotein complex;ribosome	Ribosomal_S9
		29	6.76	6.76	25.38	21.92	19.23	4	Chromosome (Plasmid) partitioning protein ParA	V5VDI2	soj_2	28141.6				CbiA
		30	6.42	6.42	50.64	30.13	30.13	4	30S ribosomal protein S7	V5VG47	rpsG	17699.6	binding;nucleic acid binding;RNA binding;rRNA binding;structural constituent of ribosome;structural molecule activity;tRNA binding	biosynthetic process;cellular metabolic process;cellular process;macromolecule metabolic process;metabolic process;primary metabolic process;protein metabolic process;translation	cell part;macromolecular complex;ribonucleoprotein complex;small ribosomal subunit	Ribosomal_S7
		31	6.38	6.38	32.25	21.01	21.01	4	Pyrroline-5-carboxylate reductase	V5VGV7	proC	29044.3	catalytic activity;oxidoreductase activity;oxidoreductase activity, acting on the CH-NH group of donors;oxidoreductase activity, acting on the CH-NH group of donors, NAD or NADP as acceptor;pyrroline-5-carboxylate reductase activity	amine metabolic process;biosynthetic process;cellular amino acid metabolic process;cellular ketone metabolic process;cellular metabolic process;cellular nitrogen compound metabolic process;cellular process;heterocycle metabolic process;metabolic process;nitrogen compound metabolic process;organic acid metabolic process;primary metabolic process;small molecule metabolic process	cell part;cytoplasm	F420_oxidored;P5CR_dimer
		32	6.21	6.21	56.38	33.74	26.75	5	Uncharacterized protein	R4L7N0	ABUW_1317	28469.4
		36	5.57	5.57	43.78	23.04	23.04	4	Outer membrane lipoprotein omp16	V5VG76	yiaD	22485.1			cell part;membrane	OmpA
		37	4.77	4.77	29.36	19.57	19.57	4	Cyclic AMP receptor protein	V5VF83	vfr	26567.2	binding;DNA binding;nucleic acid binding;nucleic acid binding transcription factor activity;sequence-specific DNA binding transcription factor activity	biosynthetic process;cellular metabolic process;cellular nitrogen compound metabolic process;cellular process;macromolecule metabolic process;metabolic process;nitrogen compound metabolic process;nucleobase-containing compound metabolic process;primary metabolic process;RNA metabolic process	cell part;intracellular	cNMP_binding;Crp
		44	3.51	3.51	20.69	12.64	12.64	4	Thiazole synthase	V5VBR0	thiG	27763.1	catalytic activity;sulfurtransferase activity;transferase activity;transferase activity, transferring sulfur-containing groups	biosynthetic process;cellular aromatic compound metabolic process;cellular metabolic process;cellular nitrogen compound metabolic process;cellular process;cofactor metabolic process;heterocycle metabolic process;metabolic process;nitrogen compound metabolic process;small molecule metabolic process;sulfur compound metabolic process;vitamin metabolic process	cell part;cytoplasm	ThiG
		47	3.09	3.09	15.68	9.172	6.805	4	NADH-quinone oxidoreductase subunit H	V5VG25	nouH	37711.9	binding;catalytic activity;cofactor binding;NADH dehydrogenase (quinone) activity;NADH dehydrogenase activity;oxidoreductase activity;oxidoreductase activity, acting on NADH or NADPH;oxidoreductase activity, acting on NADH or NADPH, quinone or similar compound as acceptor;quinone binding		cell part;membrane;plasma membrane	NADHdh
		48	2.78	2.78	45.99	38.69	38.69	4	50S ribosomal protein L16	V5VB35	rplP	15466.2	binding;nucleic acid binding;RNA binding;rRNA binding;structural constituent of ribosome;structural molecule activity;tRNA binding	biosynthetic process;cellular metabolic process;cellular process;macromolecule metabolic process;metabolic process;primary metabolic process;protein metabolic process;translation	cell part;intracellular non-membrane-bounded organelle;intracellular organelle;macromolecular complex;organelle;ribonucleoprotein complex;ribosome	Ribosomal_L16
	#36 (ST78)	1	275.33	275.33	95.98	95.98	90.76	640	Outer membrane protein CarO	Q155P8	carO	24788.3			cell part;membrane
		2	83.73	83.73	83.92	83.92	74.51	138	MetA-pathway of phenol degradation family protein	A0A0D8GPA2	AB988_1131	25423.3
		3	31.75	31.75	54.78	54.78	54.78	28	Outer membrane protein A	W6SC34	ompA	36270.3			cell part;membrane	OMP_b-brl;OmpA
		4	29.56	29.56	62.98	59.62	53.37	20	30S ribosomal protein S4	V5V961	rpsD	23268.7	binding;nucleic acid binding;RNA binding;rRNA binding;structural constituent of ribosome;structural molecule activity	biosynthetic process;cellular metabolic process;cellular process;macromolecule metabolic process;metabolic process;primary metabolic process;protein metabolic process;translation	cell part;macromolecular complex;ribonucleoprotein complex;small ribosomal subunit	Ribosomal_S4;S4
		5	28.6	28.6	69.04	62.34	59.41	19	Phosphoribosylaminoimidazole-succinocarboxamide synthase	V5VA59	purC	26958	acid-amino acid ligase activity;adenyl nucleotide binding;adenyl ribonucleotide binding;ATP binding;binding;catalytic activity;ligase activity;ligase activity, forming carbon-nitrogen bonds;nucleotide binding;phosphoribosylaminoimidazolesuccinocarboxamide synthase activity;purine nucleotide binding;purine ribonucleoside triphosphate binding;purine ribonucleotide binding;ribonucleotide binding	biosynthetic process;cellular metabolic process;cellular nitrogen compound metabolic process;cellular process;heterocycle metabolic process;metabolic process;nitrogen compound metabolic process;nucleobase-containing compound metabolic process;nucleobase-containing small molecule metabolic process;nucleotide metabolic process;primary metabolic process;small molecule metabolic process		SAICAR_synt
		6	27.55	27.55	62.93	56.03	56.03	15	Mlr7403 protein	V5VH33	A7934_19320	25834.3				TPR_21
		7	24.99	24.99	69.47	69.47	66.37	19	Mammalian cell entry protein	V5V921	ttg2C	24114.4				MCE
		8	23.2	23.2	45.49	45.49	45.49	17	Peptidyl-prolyl cis-trans isomerase	V5REA1	fkpA	25972.5
		9	22.95	22.95	68	59.6	51.6	18	30S ribosomal protein S3	V5V9N0	rpsC	27921.4	binding;mRNA binding;nucleic acid binding;RNA binding;rRNA binding;structural constituent of ribosome;structural molecule activity	biosynthetic process;cellular metabolic process;cellular process;macromolecule metabolic process;metabolic process;primary metabolic process;protein metabolic process;translation	cell part;macromolecular complex;ribonucleoprotein complex;small ribosomal subunit	KH_2;Ribosomal_S3_C
		10	22.49	22.49	55.36	55.36	54.51	23	Putative outer membrane protein (Fragment)	Q4A208	omp25	25596.8
		11	20.01	20.01	45.45	42.8	39.77	17	Uncharacterized protein	A0A062EKD3	J560_3712	27614.5
		12	18.05	15.92	53.11	37.73	34.07	8	Gram-negative pili assembly chaperone, N-terminal domain protein	A0A009KJ91	518_2606	30194.5		cell wall organization;cell wall organization or biogenesis	cell part;periplasmic space	PapD_N
		13	17.11	17.11	53.48	39.93	35.9	15	Acetyl-coenzyme A carboxylase carboxyl transferase subunit alpha	G2JKT1	accA	29640.9
		14	16.14	15.91	45.99	34.67	32.12	16	Carbapenem-hydrolyzing oxacillinase OXA-176	D7RPF0	blaOXA-176	30587	binding;carboxylic acid binding;drug binding;penicillin binding			Transpeptidase
		15	15.99	15.99	70.79	61.24	53.93	10	50S ribosomal protein L5	V5VB41	rplE	20020.4	binding;nucleic acid binding;RNA binding;rRNA binding;structural constituent of ribosome;structural molecule activity;tRNA binding	biosynthetic process;cellular metabolic process;cellular process;macromolecule metabolic process;metabolic process;primary metabolic process;protein metabolic process;translation	cell part;intracellular non-membrane-bounded organelle;intracellular organelle;macromolecular complex;organelle;ribonucleoprotein complex;ribosome	Ribosomal_L5;Ribosomal_L5_C
		16	14.92	14.92	50.58	41.7	35.91	10	Ferredoxin--NADP reductase	V5VBK8	fpr	29334.6	catalytic activity;ferredoxin-NADP+ reductase activity;oxidoreductase activity;oxidoreductase activity, acting on iron-sulfur proteins as donors;oxidoreductase activity, acting on iron-sulfur proteins as donors, NAD or NADP as acceptor			FAD_binding_6;NAD_binding_1
		17	14.01	14.01	60.53	60.53	60.53	8	Uncharacterized protein	L9LVP4	ACINWCA92_1238	11226.2
		18	13.61	13.61	48.02	44.63	35.59	11	50S ribosomal protein L6	U1VW49	rplF	19097
		19	11.97	11.98	28.85	28.85	23.85	6	Chromosome (Plasmid) partitioning protein ParA	V5VDI2	soj_2	28141.6				CbiA
		20	11.69	11.69	49.32	49.32	49.32	7	50S ribosomal protein L15	V5V957	rplO	15480.9	binding;nucleic acid binding;RNA binding;rRNA binding;structural constituent of ribosome;structural molecule activity	biosynthetic process;cellular metabolic process;cellular process;macromolecule metabolic process;metabolic process;primary metabolic process;protein metabolic process;translation	cell part;macromolecular complex;ribonucleoprotein complex	Ribosomal_L18e
		21	10.26	10.26	23.02	23.02	19.78	7	Methylenetetrahydrofolate reductase	V5VBJ3	metF	30816	catalytic activity;methylenetetrahydrofolate reductase (NADPH) activity;oxidoreductase activity;oxidoreductase activity, acting on the CH-NH group of donors;oxidoreductase activity, acting on the CH-NH group of donors, NAD or NADP as acceptor	amine metabolic process;biosynthetic process;cellular amino acid metabolic process;cellular aromatic compound metabolic process;cellular ketone metabolic process;cellular metabolic process;cellular nitrogen compound metabolic process;cellular process;cofactor metabolic process;heterocycle metabolic process;metabolic process;nitrogen compound metabolic process;one-carbon metabolic process;organic …	cell part;cytosol	MTHFR
		22	10.23	10.23	23.51	23.51	20.35	6	Uncharacterized protein	A0A062F8L0	J567_2104	28761.5
		23	10.2	10.2	22.19	17.5	17.5	6	Protein-export membrane protein SecF	V5V9C7	secF	35108.2	active transmembrane transporter activity;macromolecule transmembrane transporter activity;P-P-bond-hydrolysis-driven protein transmembrane transporter activity;P-P-bond-hydrolysis-driven transmembrane transporter activity;primary active transmembrane transporter activity;protein transmembrane transporter activity;protein transporter activity;substrate-specific transmembrane transporter activity;…	cellular process;establishment of localization;protein targeting;protein transport;transmembrane transport;transport	cell part;intracellular;membrane;plasma membrane	Sec_GG;SecD_SecF
		24	10.08	10.08	53.01	39.89	32.24	5	Translation initiation factor IF-3	B0VV99	infC	20640	translation initiation factoractivity	translation	cell part;cytoplasm
		25	10	10	46.88	42.19	42.19	6	30S ribosomal protein S9	V5VBA5	rpsI	14259.6	structural constituent of ribosome;structural molecule activity	biosynthetic process;cellular metabolic process;cellular process;macromolecule metabolic process;metabolic process;primary metabolic process;protein metabolic process;translation	cell part;intracellular non-membrane-bounded organelle;intracellular organelle;macromolecular complex;organelle;ribonucleoprotein complex;ribosome	Ribosomal_S9
		26	9.91	9.91	49.83	32.11	22.07	5	34 kDa Outer Membrane Protein	Q2YS40	OMP	30292.3
		27	9.57	9.57	31.13	31.13	31.13	6	50S ribosomal protein L3	V5V9M8	rplC	22479.6	binding;nucleic acid binding;RNA binding;rRNA binding;structural constituent of ribosome;structural molecule activity	biosynthetic process;cellular metabolic process;cellular process;macromolecule metabolic process;metabolic process;primary metabolic process;protein metabolic process;translation	cell part;intracellular non-membrane-bounded organelle;intracellular organelle;macromolecular complex;organelle;ribonucleoprotein complex;ribosome	Ribosomal_L3
		28	9.49	9.49	44.22	33.86	31.08	6	Copper resistance protein CopB	A0A062ETJ9	J560_2727	25884.5
		29	9.1	9.1	21.76	21.76	21.76	5	Acyl-[acyl-carrier-protein]--UDP-N-acetylglucosamine O-acyltransferase	V5VC42	lpxA	28283.2	acyl-[acyl-carrier-protein]-UDP-N-acetylglucosamine O-acyltransferase activity;catalytic activity;O-acyltransferase activity;transferase activity;transferase activity, transferring acyl groups;transferase activity, transferring acyl groups other than amino-acyl groups	biosynthetic process;cellular lipid metabolic process;cellular metabolic process;cellular process;lipid metabolic process;metabolic process;primary metabolic process	cell part;cytoplasm	Acetyltransf_11;Hexapep
		30	8.71	8.71	19.23	19.23	17.16	8	NADH-quinone oxidoreductase subunit H	V5VG25	nouH	37711.9	binding;catalytic activity;cofactor binding;NADH dehydrogenase (quinone) activity;NADH dehydrogenase activity;oxidoreductase activity;oxidoreductase activity, acting on NADH or NADPH;oxidoreductase activity, acting on NADH or NADPH, quinone or similar compound as acceptor;quinone binding		cell part;membrane;plasma membrane	NADHdh
		31	8.39	8.39	64.06	57.81	36.72	5	30S ribosomal protein S11	V5V9J7	rpsK	13534.5	binding;nucleic acid binding;RNA binding;rRNA binding;structural constituent of ribosome;structural molecule activity	biosynthetic process;cellular metabolic process;cellular process;macromolecule metabolic process;metabolic process;primary metabolic process;protein metabolic process;translation	cell part;intracellular non-membrane-bounded organelle;intracellular organelle;macromolecular complex;organelle;ribonucleoprotein complex;ribosome	Ribosomal_S11
		32	8.14	8.14	23.01	19.33	19.33	7	Membrane protein	U1TWU9	N173_05315	34354.2
		33	8.11	8.11	32.97	21.01	21.01	5	Pyrroline-5-carboxylate reductase	V5VGV7	proC	29044.3	catalytic activity;oxidoreductase activity;oxidoreductase activity, acting on the CH-NH group of donors;oxidoreductase activity, acting on the CH-NH group of donors, NAD or NADP as acceptor;pyrroline-5-carboxylate reductase activity	amine metabolic process;biosynthetic process;cellular amino acid metabolic process;cellular ketone metabolic process;cellular metabolic process;cellular nitrogen compound metabolic process;cellular process;heterocycle metabolic process;metabolic process;nitrogen compound metabolic process;organic acid metabolic process;primary metabolic process;small molecule metabolic process	cell part;cytoplasm	F420_oxidored;P5CR_dimer
		35	8.07	8.07	24.44	24.44	19.63	4	Signal peptide protein	V5VJ04	A7934_18940	26538.1				Gcw_chp
		36	8.02	8.02	52.53	45.16	28.11	6	Adenylate kinase	A0A062EP06	adk	24038.2
		37	7.57	7.57	44.93	33.48	25.55	4	PKHD-type hydroxylase	L9P9G3	ACINNAV57_0502	25987.4
		38	7.55	7.55	30.69	30.69	21.16	4	Elongation factor P	V5VBC5	efp	20891.7	binding;nucleic acid binding;RNA binding;translation elongation factor activity;translation factor activity, nucleic acid binding	biosynthetic process;cellular metabolic process;cellular process;metabolic process;peptide metabolic process	cell part;cytoplasm	EFP;EFP_N;Elong-fact-P_C
		39	7.51	7.51	53.85	50.64	40.38	5	30S ribosomal protein S7	V5VG47	rpsG	17699.6	binding;nucleic acid binding;RNA binding;rRNA binding;structural constituent of ribosome;structural molecule activity;tRNA binding	biosynthetic process;cellular metabolic process;cellular process;macromolecule metabolic process;metabolic process;primary metabolic process;protein metabolic process;translation	cell part;macromolecular complex;ribonucleoprotein complex;small ribosomal subunit	Ribosomal_S7
		40	7.34	7.34	37.82	30.13	30.13	4	ATP synthase subunit b	V5VHG5	atpF	16990.4	cation transmembrane transporter activity;hydrogen ion transmembrane transporter activity;hydrogen ion transporting ATP synthase activity, rotational mechanism;inorganic cation transmembrane transporter activity;ion transmembrane transporter activity;monovalent inorganic cation transmembrane transporter activity;substrate-specific transmembrane transporter activity;substrate-specific transporter …	biosynthetic process;cellular metabolic process;cellular nitrogen compound metabolic process;cellular process;establishment of localization;heterocycle metabolic process;hydrogen transport;ion transport;metabolic process;nitrogen compound metabolic process;nucleobase-containing compound metabolic process;nucleobase-containing small molecule metabolic process;nucleotide metabolic process;primary m…	cell part;macromolecular complex;membrane;plasma membrane;protein complex	ATP-synt_B
		41	7.24	7.24	27.04	20.17	17.6	4	Uncharacterized protein	A0A0Q1J2W5	APD31_12145	26573.5
		42	7.21	7.21	41.04	24.7	18.33	4	Glycosyltransferase 25 family protein	A0A062ET74	J560_1537	29585.1
		43	7.1	7.1	21.84	19.54	16.86	6	Thiazole synthase	V5VBR0	thiG	27763.1	catalytic activity;sulfurtransferase activity;transferase activity;transferase activity, transferring sulfur-containing groups	biosynthetic process;cellular aromatic compound metabolic process;cellular metabolic process;cellular nitrogen compound metabolic process;cellular process;cofactor metabolic process;heterocycle metabolic process;metabolic process;nitrogen compound metabolic process;small molecule metabolic process;sulfur compound metabolic process;vitamin metabolic process	cell part;cytoplasm	ThiG
		44	6.77	6.77	30.18	12.9	12.9	4	Porin subfamily protein	A0A062EWS2	J560_3074	44211.1
		45	6.46	6.46	33.77	28.57	21.65	4	Bacterial regulatory s, tetR family protein	V5VAZ5	fabR	26033.9	binding;DNA binding;nucleic acid binding	biological regulation;biosynthetic process;cellular metabolic process;cellular nitrogen compound metabolic process;cellular process;macromolecule metabolic process;metabolic process;nitrogen compound metabolic process;nucleobase-containing compound metabolic process;primary metabolic process;RNA metabolic process		TetR_N
		47	6.19	6.19	30.74	19.84	16.34	4	Histidine biosynthesis bifunctional protein HisIE	V5VH18	hisE	29149.8	adenyl nucleotide binding;adenyl ribonucleotide binding;ATP binding;binding;catalytic activity;cyclohydrolase activity;hydrolase activity;hydrolase activity, acting on acid anhydrides;hydrolase activity, acting on acid anhydrides, in phosphorus-containing anhydrides;hydrolase activity, acting on carbon-nitrogen (but not peptide) bonds;hydrolase activity, acting on carbon-nitrogen (but not peptide…	amine metabolic process;biosynthetic process;cellular amino acid metabolic process;cellular ketone metabolic process;cellular metabolic process;cellular nitrogen compound metabolic process;cellular process;heterocycle metabolic process;metabolic process;nitrogen compound metabolic process;organic acid metabolic process;primary metabolic process;small molecule metabolic process	cell part;cytoplasm	PRA-CH;PRA-PH
		48	6.12	6.12	47.54	43.44	36.07	4	50S ribosomal protein L19	V5V9B5	rplS	13591.8	structural constituent of ribosome;structural molecule activity	biosynthetic process;cellular metabolic process;cellular process;macromolecule metabolic process;metabolic process;primary metabolic process;protein metabolic process;translation	cell part;intracellular non-membrane-bounded organelle;intracellular organelle;macromolecular complex;organelle;ribonucleoprotein complex;ribosome	Ribosomal_L19
		51	6	6	17.97	17.97	17.97	4	Outer membrane lipoprotein omp16	V5VG76	yiaD	22485.1			cell part;membrane	OmpA
		54	5.47	5.47	17	12.55	12.55	4	Bacterial type II secretion system protein N	V5VH63	A7934_18590	28157.5				T2SN
		55	5.42	5.42	24.16	24.16	17.1	5	3-methyl-2-oxobutanoate hydroxymethyltransferase	V5VGY1	panB	28976.4	3-methyl-2-oxobutanoate hydroxymethyltransferase activity;binding;catalytic activity;cation binding;hydroxymethyl-, formyl- and related transferase activity;ion binding;metal ion binding;methyltransferase activity;transferase activity;transferase activity, transferring one-carbon groups	amine metabolic process;biosynthetic process;cellular amino acid metabolic process;cellular ketone metabolic process;cellular metabolic process;cellular nitrogen compound metabolic process;cellular process;cofactor metabolic process;metabolic process;nitrogen compound metabolic process;organic acid metabolic process;primary metabolic process;small molecule metabolic process;vitamin metabolic proc…	cell part;cytoplasm	Pantoate_transf
		78	2.93	2.93	27.18	24.27	24.27	4	50S ribosomal protein L21	V5VAG5	rplU	11474.3	binding;nucleic acid binding;RNA binding;rRNA binding;structural constituent of ribosome;structural molecule activity	biosynthetic process;cellular metabolic process;cellular process;macromolecule metabolic process;metabolic process;primary metabolic process;protein metabolic process;translation	cell part;intracellular non-membrane-bounded organelle;intracellular organelle;macromolecular complex;organelle;ribonucleoprotein complex;ribosome	Ribosomal_L21p
4	ATCC 17978 (ST77)	1	95.47	95.47	79.34	75.21	64.88	108	Uncharacterized protein	A0A1E3M6B5	BGC29_03610	24205.5
		2	31.31	31.31	60.1	54.33	48.08	19	30S ribosomal protein S4	V5V961	rpsD	23268.7	binding;nucleic acid binding;RNA binding;rRNA binding;structural constituent of ribosome;structural molecule activity	biosynthetic process;cellular metabolic process;cellular process;macromolecule metabolic process;metabolic process;primary metabolic process;protein metabolic process;translation	cell part;macromolecular complex;ribonucleoprotein complex;small ribosomal subunit	Ribosomal_S4;S4
		3	19.3	19.3	48.31	40.68	37.29	12	Succinate dehydrogenase	V5VAD3	sdhB	26804	binding;catalytic activity;electron carrier activity;iron-sulfur cluster binding;metal cluster binding;oxidoreductase activity	catabolic process;cellular metabolic process;cellular process;cofactor metabolic process;metabolic process		Fer2_3;Fer4_8
		4	19.06	19.06	31.46	27.81	24.44	12	Outer membrane protein A	W6SC34	ompA	36270.3			cell part;membrane	OMP_b-brl;OmpA
		5	15.16	15.16	54.25	45.75	45.75	13	50S ribosomal protein L3	V5V9M8	rplC	22479.6	binding;nucleic acid binding;RNA binding;rRNA binding;structural constituent of ribosome;structural molecule activity	biosynthetic process;cellular metabolic process;cellular process;macromolecule metabolic process;metabolic process;primary metabolic process;protein metabolic process;translation	cell part;intracellular non-membrane-bounded organelle;intracellular organelle;macromolecular complex;organelle;ribonucleoprotein complex;ribosome	Ribosomal_L3
		6	12.77	12.77	46.33	39.55	33.9	10	50S ribosomal protein L6	U1VW49	rplF	19097
		7	10.08	10.08	42.08	37.16	37.16	6	Translation initiation factor IF-3	B0VV99	infC	20640	translation initiation factoractivity	translation	cell part;cytoplasm
		8	9	9	48.88	35.39	19.1	4	50S ribosomal protein L5 OS	V5VB41	rplE	20020.4	binding;nucleic acid binding;RNA binding;rRNA binding;structural constituent of ribosome;structural molecule activity;tRNA binding	biosynthetic process;cellular metabolic process;cellular process;macromolecule metabolic process;metabolic process;primary metabolic process;protein metabolic process;translation	cell part;intracellular non-membrane-bounded organelle;intracellular organelle;macromolecular complex;organelle;ribonucleoprotein complex;ribosome	Ribosomal_L5;Ribosomal_L5_C
		9	8.85	8.85	15.77	15.77	15.77	7	Ion channel protein Tsx	U1W0D3	N173_01625	25532.3
		10	6.93	6.93	32.64	27.27	27.27	5	Uridylate kinase	V5VC33	pyrH	26136.2	adenyl nucleotide binding;adenyl ribonucleotide binding;ATP binding;binding;catalytic activity;kinase activity;nucleobase-containing compound kinase activity;nucleotide binding;nucleotide kinase activity;phosphotransferase activity, phosphate group as acceptor;purine nucleotide binding;purine ribonucleoside triphosphate binding;purine ribonucleotide binding;ribonucleotide binding;transferase acti…	biosynthetic process;cellular metabolic process;cellular nitrogen compound metabolic process;cellular process;heterocycle metabolic process;metabolic process;nitrogen compound metabolic process;nucleobase-containing compound metabolic process;nucleobase-containing small molecule metabolic process;nucleoside metabolic process;nucleotide metabolic process;primary metabolic process;small molecule me…	cell part;cytoplasm	AA_kinase
		11	6.84	6.84	33.87	26.61	20.97	4	30S ribosomal protein S12	V5VG96	rpsL	13766	binding;nucleic acid binding;RNA binding;rRNA binding;structural constituent of ribosome;structural molecule activity;tRNA binding	biosynthetic process;cellular metabolic process;cellular process;macromolecule metabolic process;metabolic process;primary metabolic process;protein metabolic process;translation	cell part;macromolecular complex;ribonucleoprotein complex;small ribosomal subunit	Ribosom_S12_S23
		12	6.75	6.75	21.78	18.67	16	5	NADH-quinone oxidoreductase subunit B	V5VG30	nuoB	25551.6	4 iron, 4 sulfur cluster binding;binding;catalytic activity;cation binding;cofactor binding;ion binding;iron ion binding;iron-sulfur cluster binding;metal cluster binding;metal ion binding;NADH dehydrogenase (quinone) activity;NADH dehydrogenase (ubiquinone) activity;NADH dehydrogenase activity;oxidoreductase activity;oxidoreductase activity, acting on NADH or NADPH;oxidoreductase activity, actin…	establishment of localization;transport	cell part;membrane;plasma membrane	Oxidored_q6
		13	6.67	6.67	20.31	20.31	17.62	4	Metalloprotease LoiP	V5VEU8	loiP	25029.3	catalytic activity;endopeptidase activity;hydrolase activity;metalloendopeptidase activity;metallopeptidase activity;peptidase activity;peptidase activity, acting on L-amino acid peptides		cell part;membrane	Peptidase_M48
		17	5.62	5.62	19.82	19.82	19.82	4	Outer membrane lipoprotein omp16	V5VG76	yiaD	22485.1			cell part;membrane	OmpA
		24	4.13	4.13	41.23	29.82	29.82	4	Signal peptide protein	V5VEP0	AB895_2798	11226.2
	#237 (ST632)	no proteins detected fitting with filtering criteria
	#150( ST2)	1	46.01	46.01	62.02	60.1	53.37	37	30S ribosomal protein S4	V5V961	rpsD	23268.7	binding;nucleic acid binding;RNA binding;rRNA binding;structural constituent of ribosome;structural molecule activity	biosynthetic process;cellular metabolic process;cellular process;macromolecule metabolic process;metabolic process;primary metabolic process;protein metabolic process;translation	cell part;macromolecular complex;ribonucleoprotein complex;small ribosomal subunit	Ribosomal_S4;S4
		2	20	20	52.17	52.17	52.17	15	Uncharacterized protein	S3TQE2	F910_00193	30235.3
		3	19.78	19.78	32.87	30.34	30.34	13	Outer membrane protein A	W6SC34	ompA	36270.3			cell part;membrane	OMP_b-brl;OmpA
		4	19.3	19.3	47.46	40.68	29.66	12	Succinate dehydrogenase	V5VAD3	sdhB	26804	binding;catalytic activity;electron carrier activity;iron-sulfur cluster binding;metal cluster binding;oxidoreductase activity	catabolic process;cellular metabolic process;cellular process;cofactor metabolic process;metabolic process		Fer2_3;Fer4_8
		5	16	16	37.26	37.26	37.26	9	50S ribosomal protein L3	V5V9M8	rplC	22479.6	binding;nucleic acid binding;RNA binding;rRNA binding;structural constituent of ribosome;structural molecule activity	biosynthetic process;cellular metabolic process;cellular process;macromolecule metabolic process;metabolic process;primary metabolic process;protein metabolic process;translation	cell part;intracellular non-membrane-bounded organelle;intracellular organelle;macromolecular complex;organelle;ribonucleoprotein complex;ribosome	Ribosomal_L3
		6	14.51	14.51	43.5	41.06	37.4	8	Uncharacterized protein	S3UJY0	F910_00979	24421.9
		7	13.85	13.85	44.07	39.55	35.59	7	50S ribosomal protein L6	U1VW49	rplF	19097
		8	12.12	12.12	27.39	25.31	22.41	7	Uncharacterized protein	D0CFI7	F911_00338	25484.2
		9	12	12	44.52	44.52	44.52	6	50S ribosomal protein L15	V5V957	rplO	15480.9	binding;nucleic acid binding;RNA binding;rRNA binding;structural constituent of ribosome;structural molecule activity	biosynthetic process;cellular metabolic process;cellular process;macromolecule metabolic process;metabolic process;primary metabolic process;protein metabolic process;translation	cell part;macromolecular complex;ribonucleoprotein complex	Ribosomal_L18e
		10	11.28	11.28	39.25	35.51	35.51	7	Membrane lipoprotein lipid attachment site	U5QES9	traV	21637.2				TraV
		11	10.13	10.13	31.15	27.32	27.32	5	Translation initiation factor IF-3	B0VV99	infC	20640	translation initiation factoractivity	translation	cell part;cytoplasm
		12	10	10	21.3	21.3	21.3	5	Outer membrane family protein	V5V7X6	A7934_11180	23224.9
		13	9.69	9.69	46.88	42.19	42.19	6	30S ribosomal protein S9	V5VBA5	rpsI	14259.6	structural constituent of ribosome;structural molecule activity	biosynthetic process;cellular metabolic process;cellular process;macromolecule metabolic process;metabolic process;primary metabolic process;protein metabolic process;translation	cell part;intracellular non-membrane-bounded organelle;intracellular organelle;macromolecular complex;organelle;ribonucleoprotein complex;ribosome	Ribosomal_S9
		14	9.43	9.43	39.33	32.02	24.72	5	50S ribosomal protein L5	V5VB41	rplE	20020.4	binding;nucleic acid binding;RNA binding;rRNA binding;structural constituent of ribosome;structural molecule activity;tRNA binding	biosynthetic process;cellular metabolic process;cellular process;macromolecule metabolic process;metabolic process;primary metabolic process;protein metabolic process;translation	cell part;intracellular non-membrane-bounded organelle;intracellular organelle;macromolecular complex;organelle;ribonucleoprotein complex;ribosome	Ribosomal_L5;Ribosomal_L5_C
		15	8.42	8.42	27.45	24.71	20.78	4	Putative outer membrane protein (Fragment)	Q4A208	omp25	25596.8
		16	8.17	8.17	26.86	22.31	22.31	4	Uridylate kinase	V5VC33	pyrH	26136.2	adenyl nucleotide binding;adenyl ribonucleotide binding;ATP binding;binding;catalytic activity;kinase activity;nucleobase-containing compound kinase activity;nucleotide binding;nucleotide kinase activity;phosphotransferase activity, phosphate group as acceptor;purine nucleotide binding;purine ribonucleoside triphosphate binding;purine ribonucleotide binding;ribonucleotide binding;transferase acti…	biosynthetic process;cellular metabolic process;cellular nitrogen compound metabolic process;cellular process;heterocycle metabolic process;metabolic process;nitrogen compound metabolic process;nucleobase-containing compound metabolic process;nucleobase-containing small molecule metabolic process;nucleoside metabolic process;nucleotide metabolic process;primary metabolic process;small molecule me…	cell part;cytoplasm	AA_kinase
		17	8.11	8.11	29.2	16	16	5	30S ribosomal protein S3	V5V9N0	rpsC	27921.4	binding;mRNA binding;nucleic acid binding;RNA binding;rRNA binding;structural constituent of ribosome;structural molecule activity	biosynthetic process;cellular metabolic process;cellular process;macromolecule metabolic process;metabolic process;primary metabolic process;protein metabolic process;translation	cell part;macromolecular complex;ribonucleoprotein complex;small ribosomal subunit	KH_2;Ribosomal_S3_C
		18	6.74	6.74	16.09	16.09	13.41	4	Metalloprotease LoiP	V5VEU8	loiP	25029.3	catalytic activity;endopeptidase activity;hydrolase activity;metalloendopeptidase activity;metallopeptidase activity;peptidase activity;peptidase activity, acting on L-amino acid peptides		cell part;membrane	Peptidase_M48
		19	6.65	6.65	26.56	26.56	26.56	4	30S ribosomal protein S11	V5V9J7	rpsK	13534.5	binding;nucleic acid binding;RNA binding;rRNA binding;structural constituent of ribosome;structural molecule activity	biosynthetic process;cellular metabolic process;cellular process;macromolecule metabolic process;metabolic process;primary metabolic process;protein metabolic process;translation	cell part;intracellular non-membrane-bounded organelle;intracellular organelle;macromolecular complex;organelle;ribonucleoprotein complex;ribosome	Ribosomal_S11
		21	6.17	6.17	25	20.83	13.43	5	Ribosomal RNA large subunit methyltransferase E	V5VC01	ftsJ	23926.7	catalytic activity;methyltransferase activity;O-methyltransferase activity;RNA methyltransferase activity;rRNA (uridine) methyltransferase activity;rRNA (uridine-2'-O-)-methyltransferase activity;rRNA methyltransferase activity;S-adenosylmethionine-dependent methyltransferase activity;transferase activity;transferase activity, transferring one-carbon groups	cell division;cellular process	cell part;cytoplasm	FtsJ
		22	6.11	6.11	21.33	12.89	12.89	4	NADH-quinone oxidoreductase subunit B	V5VG30	nuoB	25551.6	4 iron, 4 sulfur cluster binding;binding;catalytic activity;cation binding;cofactor binding;ion binding;iron ion binding;iron-sulfur cluster binding;metal cluster binding;metal ion binding;NADH dehydrogenase (quinone) activity;NADH dehydrogenase (ubiquinone) activity;NADH dehydrogenase activity;oxidoreductase activity;oxidoreductase activity, acting on NADH or NADPH;oxidoreductase activity, actin…	establishment of localization;transport	cell part;membrane;plasma membrane	Oxidored_q6
	#36 (ST78)	1	31.86	31.86	62.02	56.25	50	21	30S ribosomal protein S4	V5V961	rpsD	23268.7	binding;nucleic acid binding;RNA binding;rRNA binding;structural constituent of ribosome;structural molecule activity	biosynthetic process;cellular metabolic process;cellular process;macromolecule metabolic process;metabolic process;primary metabolic process;protein metabolic process;translation	cell part;macromolecular complex;ribonucleoprotein complex;small ribosomal subunit	Ribosomal_S4;S4
		2	28.39	28.39	72.88	72.03	58.05	24	Succinate dehydrogenase	V5VAD3	sdhB	26804	binding;catalytic activity;electron carrier activity;iron-sulfur cluster binding;metal cluster binding;oxidoreductase activity	catabolic process;cellular metabolic process;cellular process;cofactor metabolic process;metabolic process		Fer2_3;Fer4_8
		3	23.41	23.41	57.87	55.62	47.19	17	Outer membrane protein A	W6SC34	ompA	36270.3			cell part;membrane	OMP_b-brl;OmpA
		4	20.61	20.61	48.11	44.81	44.34	14	50S ribosomal protein L3	V5V9M8	rplC	22479.6	binding;nucleic acid binding;RNA binding;rRNA binding;structural constituent of ribosome;structural molecule activity	biosynthetic process;cellular metabolic process;cellular process;macromolecule metabolic process;metabolic process;primary metabolic process;protein metabolic process;translation	cell part;intracellular non-membrane-bounded organelle;intracellular organelle;macromolecular complex;organelle;ribonucleoprotein complex;ribosome	Ribosomal_L3
		5	17.68	17.68	76.32	76.32	76.32	12	Signal peptide protein	V5VEP0	AB895_2798	11226.2
		6	16.92	16.92	56.19	56.19	51.84	11	34 kDa Outer Membrane Protein	Q2YS40	OMP	30235.3
		7	16	16	40	37.83	37.83	9	Outer membrane family protein	V5V7X6	A7934_11180	23224.9
		8	15.59	15.59	41.38	41.38	34.87	9	Metalloprotease LoiP	V5VEU8	loiP	25029.3	catalytic activity;endopeptidase activity;hydrolase activity;metalloendopeptidase activity;metallopeptidase activity;peptidase activity;peptidase activity, acting on L-amino acid peptides		cell part;membrane	Peptidase_M48
		9	14.77	14.77	41.08	34.02	25.31	10	Ion channel protein Tsx	U1W0D3	N173_01625	25532.3
		10	14.34	14.34	56.18	40.45	33.15	8	50S ribosomal protein L5	V5VB41	rplE	20020.4	binding;nucleic acid binding;RNA binding;rRNA binding;structural constituent of ribosome;structural molecule activity;tRNA binding	biosynthetic process;cellular metabolic process;cellular process;macromolecule metabolic process;metabolic process;primary metabolic process;protein metabolic process;translation	cell part;intracellular non-membrane-bounded organelle;intracellular organelle;macromolecular complex;organelle;ribonucleoprotein complex;ribosome	Ribosomal_L5;Ribosomal_L5_C
		11	14.26	14.26	47.46	39.55	35.03	11	50S ribosomal protein L6	U1VW49	rplF	19097
		12	13.24	13.24	59.59	49.32	49.32	7	50S ribosomal protein L15	R8YYA3	rplO	15466.9
		13	12.41	12.41	41.31	30.89	28.19	8	Uncharacterized protein	A0A0R0V9M1	APD31_18520	29464
		14	12.3	12.3	42.59	28.24	24.54	8	Ribosomal RNA large subunit methyltransferase E	V5VC01	ftsJ	23926.7	catalytic activity;methyltransferase activity;O-methyltransferase activity;RNA methyltransferase activity;rRNA (uridine) methyltransferase activity;rRNA (uridine-2'-O-)-methyltransferase activity;rRNA methyltransferase activity;S-adenosylmethionine-dependent methyltransferase activity;transferase activity;transferase activity, transferring one-carbon groups	cell division;cellular process	cell part;cytoplasm	FtsJ
		15	10.85	10.85	43.5	34.98	28.25	5	Curli production assembly/transport component CsgG	D0CE32	F911_02757	22390
		16	10.82	10.82	56.28	44.81	39.89	7	Translation initiation factor IF-3	B0VV99	infC	20640	translation initiation factoractivity	translation	cell part;cytoplasm
		17	10.55	10.55	44.63	39.26	26.86	7	Uridylate kinase	V5VC33	pyrH	26136.2	adenyl nucleotide binding;adenyl ribonucleotide binding;ATP binding;binding;catalytic activity;kinase activity;nucleobase-containing compound kinase activity;nucleotide binding;nucleotide kinase activity;phosphotransferase activity, phosphate group as acceptor;purine nucleotide binding;purine ribonucleoside triphosphate binding;purine ribonucleotide binding;ribonucleotide binding;transferase acti…	biosynthetic process;cellular metabolic process;cellular nitrogen compound metabolic process;cellular process;heterocycle metabolic process;metabolic process;nitrogen compound metabolic process;nucleobase-containing compound metabolic process;nucleobase-containing small molecule metabolic process;nucleoside metabolic process;nucleotide metabolic process;primary metabolic process;small molecule me…	cell part;cytoplasm	AA_kinase
		18	10.38	10.38	48	29.2	19.2	6	30S ribosomal protein S3	V5V9N0	rpsC	27921.4	binding;mRNA binding;nucleic acid binding;RNA binding;rRNA binding;structural constituent of ribosome;structural molecule activity	biosynthetic process;cellular metabolic process;cellular process;macromolecule metabolic process;metabolic process;primary metabolic process;protein metabolic process;translation	cell part;macromolecular complex;ribonucleoprotein complex;small ribosomal subunit	KH_2;Ribosomal_S3_C
		19	8.88	8.88	57.03	42.19	42.19	5	30S ribosomal protein S11	V5V9J7	rpsK	13534.5	binding;nucleic acid binding;RNA binding;rRNA binding;structural constituent of ribosome;structural molecule activity	biosynthetic process;cellular metabolic process;cellular process;macromolecule metabolic process;metabolic process;primary metabolic process;protein metabolic process;translation	cell part;intracellular non-membrane-bounded organelle;intracellular organelle;macromolecular complex;organelle;ribonucleoprotein complex;ribosome	Ribosomal_S11
		20	8.7	8.7	52.34	40.63	35.16	5	30S ribosomal protein S9	V5VBA5	rpsI	14259.6	structural constituent of ribosome;structural molecule activity	biosynthetic process;cellular metabolic process;cellular process;macromolecule metabolic process;metabolic process;primary metabolic process;protein metabolic process;translation	cell part;intracellular non-membrane-bounded organelle;intracellular organelle;macromolecular complex;organelle;ribonucleoprotein complex;ribosome	Ribosomal_S9
		22	8.18	8.18	45.02	28.44	24.17	4	Uncharacterized protein	V5VHA5	A7934_18790	24127.2
		23	8.17	8.17	23.51	20.35	17.19	4	Uncharacterized protein	A0A062F8L0	J567_2104	28761.5
		24	8.07	8.07	30.47	22.75	22.75	4	Putative outer membrane protein (Fragment)	A0A1C4HNG0	omp25	25596.8
		25	8.02	6.36	34.94	25.7	23.29	5	30S ribosomal protein S13	V5VB52	rpsM	13266.6	binding;nucleic acid binding;RNA binding;rRNA binding;structural constituent of ribosome;structural molecule activity;tRNA binding	biosynthetic process;cellular metabolic process;cellular process;macromolecule metabolic process;metabolic process;primary metabolic process;protein metabolic process;translation	cell part;intracellular non-membrane-bounded organelle;intracellular organelle;macromolecular complex;organelle;ribonucleoprotein complex;ribosome	Ribosomal_S13
		26	7.91	7.91	40.22	32.07	32.07	5	Protein GrpE	U1VKH3	grpE	20358.7
		27	7.82	7.82	35.02	25.81	25.81	5	Outer membrane lipoprotein omp16	V5VG76	yiaD	22485.1			cell part;membrane	OmpA
		30	6.22	6.22	26.22	18.73	18.73	4	Tryptophan synthase alpha chain	U1VKE6	trpA	28440.7
		33	6.05	6.05	24.77	22.02	17.89	5	Uncharacterized protein	U1VJQ3	N173_18915	24955.5
		34	6.04	6.04	28.54	12.12	9.596	4	Elongation factor Tu	S3T9W6	tuf	42891.9
		44	4	8.12	32.93	28.46	28.46	4	Outer membrane protein CarO	Q155P8	carO	24421.9

## Sheet: Protein Summary Interpretation
Proteins Detected Table
The Proteins Detected table lists the winner protein for each group, sorted by Unused ProtScore. Table fields and their definitions are listed below.
Gel Slice #
The number of the band excised from the Coomassie-stained gel reported in Fig.1A.
Gel Lane (strain)
The lane of the Coomassie-stained gel reported in Fig.1A .
N
The rank of the specified protein relative to all other proteins in the list of detected proteins.
Unused (ProtScore)
A measure of the protein confidence for a detected protein, calculated from the peptide confidence for peptides from spectra that have not already been completely “used” by higher scoring winning proteins.
Total (ProtScore)
A measure of the total amount of evidence for a detected protein. The Total ProtScore is calculated using all of the peptides detected for the protein, and does not indicate the percent confidence of the identification of a protein because some or even all of the spectra contributing to the Total ProtScore may be better explained by higher ranked proteins.
% Cov (Coverage)
The percentage of matching amino acids from identified peptides having confidence greater than 0 divided by the total number of amino acids in the sequence.
% Cov (50)
The percentage of matching amino acids from identified peptides having confidence greater than or equal to 50% divided by the total number of amino acids in the sequence.
% Cov (95)
The percentage of matching amino acids from identified peptides having confidence greater than or equal to 95% divided by the total number of amino acids in the sequence.
Peptides (95%)
The number of distinct peptides having at least 95% confidence. Multiple modified and cleaved states of the same underlying peptide sequence are considered distinct peptides because they have different molecular formulas.
Multiple spectra of the same peptide, due to replicate acquisition or different charge states, only count once.
Protein Name
The name of the protein.
Accession
The accession number for the protein.
Gene Name
The name of the gene.
MW (Da)
The molecular weight of the protein.
GO Molecular function
Set of the ontology relative to the molecular function of the protein.
GO Biological process
Set of the ontology relative to the biological process in which the protein participates.
GO Cellular component
Set of the ontology relative to the protein location, at the levels of subcellular structures and macromolecular complexes.
Pfam
Protein domains and families.
